# Supplementary material for: Foot-and-mouth disease virus VP1 degrades YTHDF2 through autophagy to regulate IRF3 activity for viral replication
Source: Autophagy. 2024 Mar 22;20(7):1597–615. doi: 10.1080/15548627.2024.2330105 (PMC11210904; doi:10.1080/15548627.2024.2330105)
Supplement: Table S1 R3.xlsx [file KAUP_A_2330105_SM1202.xlsx]

## Sheet: Sheet1
Table S1. Proteins that may be methylated in PK-15 cells (including sites where methylation occurs).
chr	chromStart	chromEnd	peak_length	strand	log2FoldChange	pvalue	padj	Annotation	transcriptID	geneID	gene_chr	gene_start	gene_end	Gene Name	Description	GO	KEGG
chr1	2889	3866	978	+	3.54844	1e-17	1.25893e-16	ncRNA_exonic	ENSSSCT00000078085	ENSSSCG00000048769	chr1	889	3866	ENSSSCG00000048769	NA	NA	NA
chr1	39883	40032	150	+	0.941106	0.000489779	0.00251189	UTR3	ENSSSCT00000023500	ENSSSCG00000027257	chr1	23676	40032	PSMB1	proteasome 20S subunit beta 1 [Source:VGNC Symbol;Acc:VGNC:91903]	GO:0000502(proteasome complex);GO:0005634(nucleus);GO:0005654(nucleoplasm);GO:0005737(cytoplasm);GO:0005839(proteasome core complex);GO:0008233(peptidase activity);GO:0010498(proteasomal protein catabolic process);GO:0019774(proteasome core complex, beta-subunit complex);GO:0051603(proteolysis involved in protein catabolic process)	03050(Proteasome);05010(Alzheimer disease);05012(Parkinson disease);05014(Amyotrophic lateral sclerosis);05016(Huntington disease);05017(Spinocerebellar ataxia);05020(Prion disease);05022(Pathways of neurodegeneration - multiple diseases)
chr1	199626	199955	330	+	2.7866	0.0416869	0.248886	UTR5	ENSSSCT00000062318	ENSSSCG00000027726	chr1	199358	211346	DLL1	delta like canonical Notch ligand 1 [Source:VGNC Symbol;Acc:VGNC:87335]	GO:0001756(somitogenesis);GO:0001757(somite specification);GO:0001947(heart looping);GO:0002085(inhibition of neuroepithelial cell differentiation);GO:0002315(marginal zone B cell differentiation);GO:0003323(type B pancreatic cell development);GO:0005112(Notch binding);GO:0005509(calcium ion binding);GO:0005886(plasma membrane);GO:0005912(adherens junction);GO:0007154(cell communication);GO:00072…	01522(Endocrine resistance);04330(Notch signaling pathway);04658(Th1 and Th2 cell differentiation);05200(Pathways in cancer);05224(Breast cancer)
chr1	206925	211346	4422	+	3.36457	0.0057544	0.0912011	UTR3	ENSSSCT00000062318	ENSSSCG00000027726	chr1	199358	211346	DLL1	delta like canonical Notch ligand 1 [Source:VGNC Symbol;Acc:VGNC:87335]	GO:0001756(somitogenesis);GO:0001757(somite specification);GO:0001947(heart looping);GO:0002085(inhibition of neuroepithelial cell differentiation);GO:0002315(marginal zone B cell differentiation);GO:0003323(type B pancreatic cell development);GO:0005112(Notch binding);GO:0005509(calcium ion binding);GO:0005886(plasma membrane);GO:0005912(adherens junction);GO:0007154(cell communication);GO:00072…	01522(Endocrine resistance);04330(Notch signaling pathway);04658(Th1 and Th2 cell differentiation);05200(Pathways in cancer);05224(Breast cancer)
chr1	1421783	1422563	781	+	2.73769	3.01995e-06	1.94984e-05	exonic	ENSSSCT00000050017	ENSSSCG00000031703	chr1	1413935	1424271	DACT2	dishevelled binding antagonist of beta catenin 2 [Source:VGNC Symbol;Acc:VGNC:87148]	GO:0002244(hematopoietic progenitor cell differentiation);GO:0003382(epithelial cell morphogenesis);GO:0005080(protein kinase C binding);GO:0005737(cytoplasm);GO:0007162(negative regulation of cell adhesion);GO:0008013(beta-catenin binding);GO:0009968(negative regulation of signal transduction);GO:0043588(skin development);GO:0051018(protein kinase A binding);GO:0070097(delta-catenin binding);GO:…	NA
chr1	1422742	1423192	451	+	3.00899	0.0218776	0.31989	exonic	ENSSSCT00000050017	ENSSSCG00000031703	chr1	1413935	1424271	DACT2	dishevelled binding antagonist of beta catenin 2 [Source:VGNC Symbol;Acc:VGNC:87148]	GO:0002244(hematopoietic progenitor cell differentiation);GO:0003382(epithelial cell morphogenesis);GO:0005080(protein kinase C binding);GO:0005737(cytoplasm);GO:0007162(negative regulation of cell adhesion);GO:0008013(beta-catenin binding);GO:0009968(negative regulation of signal transduction);GO:0043588(skin development);GO:0051018(protein kinase A binding);GO:0070097(delta-catenin binding);GO:…	NA
chr1	1698913	1709785	10873	+	3.20163	0.0112202	0.176604	ncRNA_exonic	ENSSSCT00000068617	ENSSSCG00000047753	chr1	1699913	1706334	ENSSSCG00000047753	NA	NA	NA
chr1	2163460	2164767	1308	+	3.36457	0.000831764	0.00398107	UTR3	ENSSSCT00000004450	ENSSSCG00000004024	chr1	2144307	2164767	ENSSSCG00000004024	NA	GO:0003723(RNA binding);GO:0016070(RNA metabolic process);GO:0033897(ribonuclease T2 activity);GO:0043202(lysosomal lumen);GO:0090502(RNA phosphodiester bond hydrolysis, endonucleolytic)	NA
chr1	2547022	2547562	541	+	2.7866	0.0331131	0.468813	UTR5	ENSSSCT00000083136	ENSSSCG00000032916	chr1	2541383	2552858	ENSSSCG00000032916	mitochondrial pyruvate carrier 1 [Source:VGNC Symbol;Acc:VGNC:90318]	GO:0005739(mitochondrion);GO:0005743(mitochondrial inner membrane);GO:0006850(mitochondrial pyruvate transmembrane transport);GO:0016020(membrane);GO:0016021(integral component of membrane)	NA
chr1	2547650	2548310	661	+	3.20163	0.0112202	0.176604	UTR5	ENSSSCT00000083136	ENSSSCG00000032916	chr1	2541383	2552858	ENSSSCG00000032916	mitochondrial pyruvate carrier 1 [Source:VGNC Symbol;Acc:VGNC:90318]	GO:0005739(mitochondrion);GO:0005743(mitochondrial inner membrane);GO:0006850(mitochondrial pyruvate transmembrane transport);GO:0016020(membrane);GO:0016021(integral component of membrane)	NA
chr1	6880653	6883551	2899	+	4.52356	6.30957e-12	6.30957e-11	UTR3	ENSSSCT00000004461	ENSSSCG00000004033	chr1	6772417	6883551	AGPAT4	1-acylglycerol-3-phosphate O-acyltransferase 4 [Source:VGNC Symbol;Acc:VGNC:85186]	GO:0003841(1-acylglycerol-3-phosphate O-acyltransferase activity);GO:0005741(mitochondrial outer membrane);GO:0005783(endoplasmic reticulum);GO:0005789(endoplasmic reticulum membrane);GO:0006644(phospholipid metabolic process);GO:0012505(endomembrane system);GO:0016020(membrane);GO:0016021(integral component of membrane);GO:0016740(transferase activity);GO:0016746(acyltransferase activity);GO:004…	00561(Glycerolipid metabolism);00564(Glycerophospholipid metabolism);01100(Metabolic pathways);04072(Phospholipase D signaling pathway)
chr1	7289830	7323146	33317	+	3.00899	0.0218776	0.0977237	UTR3	ENSSSCT00000004468	ENSSSCG00000004040	chr1	7289831	7323146	SLC22A2	solute carrier family 22 member 2 [Source:VGNC Symbol;Acc:VGNC:92979]	GO:0005275(amine transmembrane transporter activity);GO:0005326(neurotransmitter transmembrane transporter activity);GO:0005886(plasma membrane);GO:0006811(ion transport);GO:0006812(cation transport);GO:0006836(neurotransmitter transport);GO:0008504(monoamine transmembrane transporter activity);GO:0015075(ion transmembrane transporter activity);GO:0015101(organic cation transmembrane transporter …	05231(Choline metabolism in cancer)
chr1	7599764	7600762	999	+	1.68257	1.58489e-42	3.98107e-41	UTR3	ENSSSCT00000004476	ENSSSCG00000004048	chr1	7590140	7601795	TCP1	t-complex 1 [Source:VGNC Symbol;Acc:VGNC:93832]	GO:0000166(nucleotide binding);GO:0000242(pericentriolar material);GO:0000792(heterochromatin);GO:0001669(acrosomal vesicle);GO:0002199(zona pellucida receptor complex);GO:0005524(ATP binding);GO:0005794(Golgi apparatus);GO:0005813(centrosome);GO:0005815(microtubule organizing center);GO:0005832(chaperonin-containing T-complex);GO:0005874(microtubule);GO:0006457(protein folding);GO:0007339(bindin…	NA
chr1	8216032	8218434	2403	+	3.00899	0.0218776	0.31989	UTR3	ENSSSCT00000004481	ENSSSCG00000004053	chr1	8209314	8219630	TAGAP	T cell activation RhoGTPase activating protein [Source:VGNC Symbol;Acc:VGNC:93729]	GO:0005096(GTPase activator activity);GO:0007165(signal transduction);GO:0050790(regulation of catalytic activity)	NA
chr1	8263256	8265659	2404	+	2.22651	2.34423e-10	1.94984e-09	exonic	ENSSSCT00000004483	ENSSSCG00000004055	chr1	8244040	8265659	RSPH3	radial spoke head 3 [Source:VGNC Symbol;Acc:VGNC:103168]	GO:0005737(cytoplasm);GO:0005856(cytoskeleton);GO:0005929(cilium);GO:0042995(cell projection)	NA
chr1	8436300	8437143	844	+	0.475085	1.25893e-14	1.25893e-13	exonic	ENSSSCT00000004487	ENSSSCG00000004058	chr1	8403453	8452742	EZR	ezrin [Source:VGNC Symbol;Acc:VGNC:87856]	GO:0000122(negative regulation of transcription by RNA polymerase II);GO:0001650(fibrillar center);GO:0001726(ruffle);GO:0001772(immunological synapse);GO:0001931(uropod);GO:0001951(intestinal D-glucose absorption);GO:0003376(sphingosine-1-phosphate receptor signaling pathway);GO:0003779(actin binding);GO:0005737(cytoplasm);GO:0005768(endosome);GO:0005829(cytosol);GO:0005856(cytoskeleton);GO:0005…	04530(Tight junction);04670(Leukocyte transendothelial migration);04810(Regulation of actin cytoskeleton);04971(Gastric acid secretion);05205(Proteoglycans in cancer);05206(MicroRNAs in cancer)
chr1	8448780	8450326	1547	+	0.731183	3.16228e-54	1e-52	exonic	ENSSSCT00000004487	ENSSSCG00000004058	chr1	8403453	8452742	EZR	ezrin [Source:VGNC Symbol;Acc:VGNC:87856]	GO:0000122(negative regulation of transcription by RNA polymerase II);GO:0001650(fibrillar center);GO:0001726(ruffle);GO:0001772(immunological synapse);GO:0001931(uropod);GO:0001951(intestinal D-glucose absorption);GO:0003376(sphingosine-1-phosphate receptor signaling pathway);GO:0003779(actin binding);GO:0005737(cytoplasm);GO:0005768(endosome);GO:0005829(cytosol);GO:0005856(cytoskeleton);GO:0005…	04530(Tight junction);04670(Leukocyte transendothelial migration);04810(Regulation of actin cytoskeleton);04971(Gastric acid secretion);05205(Proteoglycans in cancer);05206(MicroRNAs in cancer)
chr1	8562660	8563318	659	+	2.7866	0.0416869	0.358096	UTR3	ENSSSCT00000042927	ENSSSCG00000033107	chr1	8556059	8563676	DYNLT1	dynein light chain Tctex-type 1 [Source:VGNC Symbol;Acc:VGNC:87503]	GO:0005737(cytoplasm);GO:0005868(cytoplasmic dynein complex);GO:0007018(microtubule-based movement);GO:0045505(dynein intermediate chain binding)	05132(Salmonella infection)
chr1	8998349	8999389	1041	+	3.36457	0.0057544	0.0954993	UTR3	ENSSSCT00000039355	ENSSSCG00000012314	chr1	8935091	9002770	SERAC1	serine active site containing 1 [Source:VGNC Symbol;Acc:VGNC:103173]	GO:0005739(mitochondrion);GO:0005783(endoplasmic reticulum);GO:0030198(extracellular matrix organization);GO:0031012(extracellular matrix);GO:0032367(intracellular cholesterol transport);GO:0036148(phosphatidylglycerol acyl-chain remodeling);GO:0044233(mitochondria-associated endoplasmic reticulum membrane)	NA
chr1	8999957	9000647	691	+	2.61589	2.5704e-07	1.8197e-06	UTR3	ENSSSCT00000039355	ENSSSCG00000012314	chr1	8935091	9002770	SERAC1	serine active site containing 1 [Source:VGNC Symbol;Acc:VGNC:103173]	GO:0005739(mitochondrion);GO:0005783(endoplasmic reticulum);GO:0030198(extracellular matrix organization);GO:0031012(extracellular matrix);GO:0032367(intracellular cholesterol transport);GO:0036148(phosphatidylglycerol acyl-chain remodeling);GO:0044233(mitochondria-associated endoplasmic reticulum membrane)	NA
chr1	9620678	9622769	2092	+	3.52356	0.00295121	0.0131826	UTR3	ENSSSCT00000053025	ENSSSCG00000038527	chr1	9620679	9624173	ENSSSCG00000038527	NA	NA	NA
chr1	9671463	9671585	123	+	1.91073	7.58578e-06	4.67735e-05	exonic	ENSSSCT00000068438	ENSSSCG00000060508	chr1	9667904	9671585	TMEM242	transmembrane protein 242 [Source:HGNC Symbol;Acc:HGNC:17206]	GO:0005743(mitochondrial inner membrane);GO:0016020(membrane);GO:0016021(integral component of membrane);GO:0033615(mitochondrial proton-transporting ATP synthase complex assembly)	NA
chr1	11648269	11649225	957	+	4.59096	2.51189e-12	2.51189e-11	UTR3	ENSSSCT00000031943	ENSSSCG00000024361	chr1	11566245	11653871	TFB1M	transcription factor B1, mitochondrial [Source:VGNC Symbol;Acc:VGNC:93913]	GO:0000154(rRNA modification);GO:0000179(rRNA (adenine-N6,N6-)-dimethyltransferase activity);GO:0003723(RNA binding);GO:0005759(mitochondrial matrix);GO:0006364(rRNA processing);GO:0006391(transcription initiation at mitochondrial promoter);GO:0008168(methyltransferase activity);GO:0008649(rRNA methyltransferase activity);GO:0016740(transferase activity);GO:0031167(rRNA methylation);GO:0032259(me…	NA
chr1	12297675	12298214	540	+	4.34341	1e-14	1e-13	UTR5	ENSSSCT00000004500	ENSSSCG00000004071	chr1	12297676	12396688	CNKSR3	CNKSR family member 3 [Source:VGNC Symbol;Acc:VGNC:86823]	GO:0005737(cytoplasm);GO:0009966(regulation of signal transduction);GO:0016020(membrane)	NA
chr1	12395522	12396598	1077	+	2.0072	1.69824e-05	0.000102329	UTR3	ENSSSCT00000004500	ENSSSCG00000004071	chr1	12297676	12396688	CNKSR3	CNKSR family member 3 [Source:VGNC Symbol;Acc:VGNC:86823]	GO:0005737(cytoplasm);GO:0009966(regulation of signal transduction);GO:0016020(membrane)	NA
chr1	13455656	13458287	2632	+	2.7866	0.000724436	0.00354813	UTR3	ENSSSCT00000004505	ENSSSCG00000004076	chr1	13446492	13458287	MTRF1L	mitochondrial translation release factor 1 like [Source:VGNC Symbol;Acc:VGNC:90472]	GO:0003747(translation release factor activity);GO:0005739(mitochondrion);GO:0006412(translation);GO:0006415(translational termination);GO:0070126(mitochondrial translational termination)	NA
chr1	13467500	13475821	8322	+	4.35755	3.16228e-45	7.94328e-44	UTR5	ENSSSCT00000061652	ENSSSCG00000004077	chr1	13467501	13505928	FBXO5	F-box protein 5 [Source:VGNC Symbol;Acc:VGNC:88052]	GO:0001556(oocyte maturation);GO:0005634(nucleus);GO:0005654(nucleoplasm);GO:0005737(cytoplasm);GO:0005819(spindle);GO:0006275(regulation of DNA replication);GO:0007057(spindle assembly involved in female meiosis I);GO:0007346(regulation of mitotic cell cycle);GO:0008284(positive regulation of cell population proliferation);GO:0010948(negative regulation of cell cycle process);GO:0010971(positive…	04114(Oocyte meiosis)
chr1	13909827	13910038	212	+	2.20163	0.0436516	0.157036	UTR3	ENSSSCT00000074076	ENSSSCG00000004081	chr1	13715174	13932123	ENSSSCG00000004081	NA	GO:0003779(actin binding);GO:0005640(nuclear outer membrane);GO:0005737(cytoplasm);GO:0007097(nuclear migration);GO:0008285(negative regulation of cell population proliferation);GO:0034993(meiotic nuclear membrane microtubule tethering complex);GO:0051015(actin filament binding)	NA
chr1	13921592	13926884	5293	+	4.20163	4.36516e-05	0.000251189	exonic	ENSSSCT00000077268	ENSSSCG00000004081	chr1	13715174	13932123	ENSSSCG00000004081	NA	GO:0003779(actin binding);GO:0005640(nuclear outer membrane);GO:0005737(cytoplasm);GO:0007097(nuclear migration);GO:0008285(negative regulation of cell population proliferation);GO:0034993(meiotic nuclear membrane microtubule tethering complex);GO:0051015(actin filament binding)	NA
chr1	14200837	14201616	780	+	3.14731	3.98107e-53	1.25893e-51	UTR3	ENSSSCT00000004511	ENSSSCG00000004082	chr1	14028859	14201706	ENSSSCG00000004082	NA	GO:0005634(nucleus);GO:0005635(nuclear envelope);GO:0016020(membrane);GO:0016021(integral component of membrane)	NA
chr1	14795673	14810202	14530	+	4.00899	3.16228e-87	1.99526e-85	UTR5	ENSSSCT00000004520	ENSSSCG00000004089	chr1	14795674	14855069	RMND1	required for meiotic nuclear division 1 homolog [Source:VGNC Symbol;Acc:VGNC:92335]	GO:0005739(mitochondrion);GO:0016020(membrane);GO:0016021(integral component of membrane);GO:0070131(positive regulation of mitochondrial translation)	NA
chr1	14892383	14893910	1528	+	4.76553	3.16228e-33	6.30957e-32	UTR3	ENSSSCT00000004521	ENSSSCG00000004090	chr1	14866252	14894948	ZBTB2	zinc finger and BTB domain containing 2 [Source:VGNC Symbol;Acc:VGNC:95062]	GO:0000122(negative regulation of transcription by RNA polymerase II);GO:0000978(RNA polymerase II cis-regulatory region sequence-specific DNA binding);GO:0001227(DNA-binding transcription repressor activity, RNA polymerase II-specific);GO:0008168(methyltransferase activity);GO:0016740(transferase activity);GO:0032259(methylation);GO:0042802(identical protein binding);GO:1990837(sequence-specific…	NA
chr1	14894528	14894948	421	+	2.52356	0.0288403	0.106905	UTR3	ENSSSCT00000004521	ENSSSCG00000004090	chr1	14866252	14894948	ZBTB2	zinc finger and BTB domain containing 2 [Source:VGNC Symbol;Acc:VGNC:95062]	GO:0000122(negative regulation of transcription by RNA polymerase II);GO:0000978(RNA polymerase II cis-regulatory region sequence-specific DNA binding);GO:0001227(DNA-binding transcription repressor activity, RNA polymerase II-specific);GO:0008168(methyltransferase activity);GO:0016740(transferase activity);GO:0032259(methylation);GO:0042802(identical protein binding);GO:1990837(sequence-specific…	NA
chr1	16010992	16013267	2276	+	4.7866	1e-11	1e-10	UTR3	ENSSSCT00000042802	ENSSSCG00000035574	chr1	16002128	16013893	ENSSSCG00000035574	NA	GO:0005615(extracellular space);GO:0009897(external side of plasma membrane)	NA
chr1	16026240	16026536	297	+	1.42223	0.0288403	0.106905	exonic	ENSSSCT00000053471	ENSSSCG00000032525	chr1	16022399	16026536	ENSSSCG00000032525	NA	GO:0005615(extracellular space);GO:0009897(external side of plasma membrane);GO:0016020(membrane);GO:0016021(integral component of membrane)	NA
chr1	16139495	16139734	240	+	3.20163	0.0112202	0.176604	UTR5	ENSSSCT00000004536	ENSSSCG00000004101	chr1	16139496	16198969	LRP11	LDL receptor related protein 11 [Source:VGNC Symbol;Acc:VGNC:89817]	GO:0005575(cellular_component);GO:0009408(response to heat);GO:0009409(response to cold);GO:0009414(response to water deprivation);GO:0009612(response to mechanical stimulus);GO:0016020(membrane);GO:0016021(integral component of membrane);GO:0033555(multicellular organismal response to stress);GO:0035902(response to immobilization stress);GO:0042594(response to starvation);GO:0051219(phosphoprote…	NA
chr1	16274969	16307589	32621	+	3.81762	3.98107e-63	1.58489e-61	UTR5	ENSSSCT00000004541	ENSSSCG00000004106	chr1	16274970	16320604	LATS1	large tumor suppressor kinase 1 [Source:VGNC Symbol;Acc:VGNC:89648]	GO:0000082(G1/S transition of mitotic cell cycle);GO:0000086(G2/M transition of mitotic cell cycle);GO:0000166(nucleotide binding);GO:0000278(mitotic cell cycle);GO:0000287(magnesium ion binding);GO:0000819(sister chromatid segregation);GO:0000922(spindle pole);GO:0001827(inner cell mass cell fate commitment);GO:0001828(inner cell mass cellular morphogenesis);GO:0004672(protein kinase activity);G…	04390(Hippo signaling pathway);04392(Hippo signaling pathway - multiple species)
chr1	16307904	16317227	9324	+	1.8953	2.04174e-07	1.41254e-06	exonic	ENSSSCT00000004541	ENSSSCG00000004106	chr1	16274970	16320604	LATS1	large tumor suppressor kinase 1 [Source:VGNC Symbol;Acc:VGNC:89648]	GO:0000082(G1/S transition of mitotic cell cycle);GO:0000086(G2/M transition of mitotic cell cycle);GO:0000166(nucleotide binding);GO:0000278(mitotic cell cycle);GO:0000287(magnesium ion binding);GO:0000819(sister chromatid segregation);GO:0000922(spindle pole);GO:0001827(inner cell mass cell fate commitment);GO:0001828(inner cell mass cellular morphogenesis);GO:0004672(protein kinase activity);G…	04390(Hippo signaling pathway);04392(Hippo signaling pathway - multiple species)
chr1	16420195	16443382	23188	+	2.57531	1.8197e-10	1.54882e-09	UTR3	ENSSSCT00000024741	ENSSSCG00000028867	chr1	16400983	16446854	PPIL4	peptidylprolyl isomerase like 4 [Source:VGNC Symbol;Acc:VGNC:91699]	GO:0000413(protein peptidyl-prolyl isomerization);GO:0003676(nucleic acid binding);GO:0003723(RNA binding);GO:0003755(peptidyl-prolyl cis-trans isomerase activity);GO:0005634(nucleus);GO:0005654(nucleoplasm);GO:0005829(cytosol);GO:0016853(isomerase activity);GO:1901407(regulation of phosphorylation of RNA polymerase II C-terminal domain)	NA
chr1	19612915	19613156	242	+	2.20163	0.0331131	0.157036	UTR5	ENSSSCT00000060565	ENSSSCG00000004120	chr1	19612916	19695245	SHPRH	SNF2 histone linker PHD RING helicase [Source:VGNC Symbol;Acc:VGNC:92858]	GO:0000166(nucleotide binding);GO:0000209(protein polyubiquitination);GO:0000786(nucleosome);GO:0003677(DNA binding);GO:0004842(ubiquitin-protein transferase activity);GO:0005524(ATP binding);GO:0006334(nucleosome assembly);GO:0006974(cellular response to DNA damage stimulus);GO:0031625(ubiquitin protein ligase binding);GO:0043231(intracellular membrane-bounded organelle);GO:0044238(primary metab…	NA
chr1	19621567	19623603	2037	+	4.66107	5.88844e-07	3.98107e-06	exonic	ENSSSCT00000060565	ENSSSCG00000004120	chr1	19612916	19695245	SHPRH	SNF2 histone linker PHD RING helicase [Source:VGNC Symbol;Acc:VGNC:92858]	GO:0000166(nucleotide binding);GO:0000209(protein polyubiquitination);GO:0000786(nucleosome);GO:0003677(DNA binding);GO:0004842(ubiquitin-protein transferase activity);GO:0005524(ATP binding);GO:0006334(nucleosome assembly);GO:0006974(cellular response to DNA damage stimulus);GO:0031625(ubiquitin protein ligase binding);GO:0043231(intracellular membrane-bounded organelle);GO:0044238(primary metab…	NA
chr1	19633151	19635387	2237	+	2.57046	4.7863e-07	3.23594e-06	exonic	ENSSSCT00000060565	ENSSSCG00000004120	chr1	19612916	19695245	SHPRH	SNF2 histone linker PHD RING helicase [Source:VGNC Symbol;Acc:VGNC:92858]	GO:0000166(nucleotide binding);GO:0000209(protein polyubiquitination);GO:0000786(nucleosome);GO:0003677(DNA binding);GO:0004842(ubiquitin-protein transferase activity);GO:0005524(ATP binding);GO:0006334(nucleosome assembly);GO:0006974(cellular response to DNA damage stimulus);GO:0031625(ubiquitin protein ligase binding);GO:0043231(intracellular membrane-bounded organelle);GO:0044238(primary metab…	NA
chr1	19764590	19770756	6167	+	3.41954	2.29087e-10	1.94984e-09	UTR3	ENSSSCT00000041085	ENSSSCG00000004121	chr1	19764591	19777618	FBXO30	F-box protein 30 [Source:VGNC Symbol;Acc:VGNC:108155]	GO:0008270(zinc ion binding);GO:0016567(protein ubiquitination);GO:0046872(metal ion binding);GO:0061630(ubiquitin protein ligase activity)	NA
chr1	19890588	19891576	989	+	3.65535	0.000114815	0.000630957	UTR3	ENSSSCT00000004557	ENSSSCG00000061592	chr1	19806765	19893339	EPM2A	EPM2A glucan phosphatase, laforin [Source:HGNC Symbol;Acc:HGNC:3413]	GO:0000045(autophagosome assembly);GO:0001558(regulation of cell growth);GO:0001932(regulation of protein phosphorylation);GO:0004373(glycogen (starch) synthase activity);GO:0004721(phosphoprotein phosphatase activity);GO:0004722(protein serine/threonine phosphatase activity);GO:0004725(protein tyrosine phosphatase activity);GO:0005634(nucleus);GO:0005654(nucleoplasm);GO:0005737(cytoplasm);GO:000…	NA
chr1	21231494	21231668	175	+	0.555816	2.95121e-06	1.90546e-05	exonic	ENSSSCT00000095648	ENSSSCG00000062397	chr1	21231408	21231668	SF3B5	splicing factor 3b subunit 5 [Source:HGNC Symbol;Acc:HGNC:21083]	GO:0000398(mRNA splicing, via spliceosome);GO:0003723(RNA binding);GO:0005634(nucleus);GO:0005654(nucleoplasm);GO:0005681(spliceosomal complex);GO:0005684(U2-type spliceosomal complex);GO:0005686(U2 snRNP);GO:0005689(U12-type spliceosomal complex);GO:0006397(mRNA processing);GO:0008380(RNA splicing);GO:0035521(monoubiquitinated histone deubiquitination);GO:0035522(monoubiquitinated histone H2A de…	03040(Spliceosome)
chr1	21364695	21369387	4693	+	2.98368	5.01187e-32	1e-30	UTR5	ENSSSCT00000058859	ENSSSCG00000004127	chr1	21364696	21370614	PLAGL1	PLAG1 like zinc finger 1 [Source:VGNC Symbol;Acc:VGNC:91510]	GO:0000122(negative regulation of transcription by RNA polymerase II);GO:0000977(RNA polymerase II transcription regulatory region sequence-specific DNA binding);GO:0000978(RNA polymerase II cis-regulatory region sequence-specific DNA binding);GO:0001227(DNA-binding transcription repressor activity, RNA polymerase II-specific);GO:0001228(DNA-binding transcription activator activity, RNA polymeras…	NA
chr1	21369446	21370195	750	+	3.10769	3.98107e-17	3.98107e-16	UTR3	ENSSSCT00000058859	ENSSSCG00000004127	chr1	21364696	21370614	PLAGL1	PLAG1 like zinc finger 1 [Source:VGNC Symbol;Acc:VGNC:91510]	GO:0000122(negative regulation of transcription by RNA polymerase II);GO:0000977(RNA polymerase II transcription regulatory region sequence-specific DNA binding);GO:0000978(RNA polymerase II cis-regulatory region sequence-specific DNA binding);GO:0001227(DNA-binding transcription repressor activity, RNA polymerase II-specific);GO:0001228(DNA-binding transcription activator activity, RNA polymeras…	NA
chr1	21742494	21742674	181	+	1.0072	0.0346737	0.127644	UTR5	ENSSSCT00000004568	ENSSSCG00000004133	chr1	21742495	21762900	FUCA2	alpha-L-fucosidase 2 [Source:VGNC Symbol;Acc:VGNC:88263]	GO:0004560(alpha-L-fucosidase activity);GO:0005615(extracellular space);GO:0005764(lysosome);GO:0005975(carbohydrate metabolic process);GO:0006004(fucose metabolic process);GO:0008152(metabolic process);GO:0009617(response to bacterium);GO:0016139(glycoside catabolic process);GO:0016787(hydrolase activity);GO:0016798(hydrolase activity, acting on glycosyl bonds);GO:2000535(regulation of entry of …	00511(Other glycan degradation);04142(Lysosome)
chr1	21748504	21752249	3746	+	1.12433	1e-13	1e-12	exonic	ENSSSCT00000004568	ENSSSCG00000004133	chr1	21742495	21762900	FUCA2	alpha-L-fucosidase 2 [Source:VGNC Symbol;Acc:VGNC:88263]	GO:0004560(alpha-L-fucosidase activity);GO:0005615(extracellular space);GO:0005764(lysosome);GO:0005975(carbohydrate metabolic process);GO:0006004(fucose metabolic process);GO:0008152(metabolic process);GO:0009617(response to bacterium);GO:0016139(glycoside catabolic process);GO:0016787(hydrolase activity);GO:0016798(hydrolase activity, acting on glycosyl bonds);GO:2000535(regulation of entry of …	00511(Other glycan degradation);04142(Lysosome)
chr1	21760436	21762511	2076	+	2.30743	1.58489e-75	7.94328e-74	UTR3	ENSSSCT00000004568	ENSSSCG00000004133	chr1	21742495	21762900	FUCA2	alpha-L-fucosidase 2 [Source:VGNC Symbol;Acc:VGNC:88263]	GO:0004560(alpha-L-fucosidase activity);GO:0005615(extracellular space);GO:0005764(lysosome);GO:0005975(carbohydrate metabolic process);GO:0006004(fucose metabolic process);GO:0008152(metabolic process);GO:0009617(response to bacterium);GO:0016139(glycoside catabolic process);GO:0016787(hydrolase activity);GO:0016798(hydrolase activity, acting on glycosyl bonds);GO:2000535(regulation of entry of …	00511(Other glycan degradation);04142(Lysosome)
chr1	21823057	21823666	610	+	2.30159	8.70964e-10	7.07946e-09	UTR3	ENSSSCT00000048579	ENSSSCG00000039598	chr1	21801560	21824434	ADAT2	adenosine deaminase tRNA specific 2 [Source:VGNC Symbol;Acc:VGNC:85100]	GO:0002100(tRNA wobble adenosine to inosine editing);GO:0003824(catalytic activity);GO:0008251(tRNA-specific adenosine deaminase activity);GO:0008270(zinc ion binding);GO:0016787(hydrolase activity);GO:0046872(metal ion binding);GO:0052717(tRNA-specific adenosine-34 deaminase activity)	NA
chr1	22412983	22414509	1527	+	3.36457	7.94328e-65	3.16228e-63	UTR5	ENSSSCT00000056296	ENSSSCG00000004138	chr1	22412984	22436130	HIVEP2	HIVEP zinc finger 2 [Source:VGNC Symbol;Acc:VGNC:96586]	GO:0000978(RNA polymerase II cis-regulatory region sequence-specific DNA binding);GO:0000981(DNA-binding transcription factor activity, RNA polymerase II-specific);GO:0005634(nucleus);GO:0005654(nucleoplasm);GO:0006357(regulation of transcription by RNA polymerase II)	NA
chr1	22414657	22415645	989	+	1.93734	1.99526e-10	1.69824e-09	exonic	ENSSSCT00000056296	ENSSSCG00000004138	chr1	22412984	22436130	HIVEP2	HIVEP zinc finger 2 [Source:VGNC Symbol;Acc:VGNC:96586]	GO:0000978(RNA polymerase II cis-regulatory region sequence-specific DNA binding);GO:0000981(DNA-binding transcription factor activity, RNA polymerase II-specific);GO:0005634(nucleus);GO:0005654(nucleoplasm);GO:0006357(regulation of transcription by RNA polymerase II)	NA
chr1	22416511	22416751	241	+	0.970854	0.0169824	0.0660693	exonic	ENSSSCT00000056296	ENSSSCG00000004138	chr1	22412984	22436130	HIVEP2	HIVEP zinc finger 2 [Source:VGNC Symbol;Acc:VGNC:96586]	GO:0000978(RNA polymerase II cis-regulatory region sequence-specific DNA binding);GO:0000981(DNA-binding transcription factor activity, RNA polymerase II-specific);GO:0005634(nucleus);GO:0005654(nucleoplasm);GO:0006357(regulation of transcription by RNA polymerase II)	NA
chr1	22417049	22418097	1049	+	2.91073	5.01187e-17	6.30957e-16	exonic	ENSSSCT00000056296	ENSSSCG00000004138	chr1	22412984	22436130	HIVEP2	HIVEP zinc finger 2 [Source:VGNC Symbol;Acc:VGNC:96586]	GO:0000978(RNA polymerase II cis-regulatory region sequence-specific DNA binding);GO:0000981(DNA-binding transcription factor activity, RNA polymerase II-specific);GO:0005634(nucleus);GO:0005654(nucleoplasm);GO:0006357(regulation of transcription by RNA polymerase II)	NA
chr1	22427299	22428802	1504	+	3.9542	3.98107e-75	1.99526e-73	exonic	ENSSSCT00000056296	ENSSSCG00000004138	chr1	22412984	22436130	HIVEP2	HIVEP zinc finger 2 [Source:VGNC Symbol;Acc:VGNC:96586]	GO:0000978(RNA polymerase II cis-regulatory region sequence-specific DNA binding);GO:0000981(DNA-binding transcription factor activity, RNA polymerase II-specific);GO:0005634(nucleus);GO:0005654(nucleoplasm);GO:0006357(regulation of transcription by RNA polymerase II)	NA
chr1	22428981	22435383	6403	+	4.06178	5.01187e-93	3.16228e-91	UTR3	ENSSSCT00000056296	ENSSSCG00000004138	chr1	22412984	22436130	HIVEP2	HIVEP zinc finger 2 [Source:VGNC Symbol;Acc:VGNC:96586]	GO:0000978(RNA polymerase II cis-regulatory region sequence-specific DNA binding);GO:0000981(DNA-binding transcription factor activity, RNA polymerase II-specific);GO:0005634(nucleus);GO:0005654(nucleoplasm);GO:0006357(regulation of transcription by RNA polymerase II)	NA
chr1	25155663	25157432	1770	+	3.7761	1e-237	1e-235	UTR3	ENSSSCT00000004577	ENSSSCG00000004142	chr1	25155664	25160279	CITED2	Cbp/p300 interacting transactivator with Glu/Asp rich carboxy-terminal domain 2 [Source:VGNC Symbol;Acc:VGNC:86712]	GO:0000122(negative regulation of transcription by RNA polymerase II);GO:0000785(chromatin);GO:0001568(blood vessel development);GO:0001570(vasculogenesis);GO:0001666(response to hypoxia);GO:0001701(in utero embryonic development);GO:0001829(trophectodermal cell differentiation);GO:0001841(neural tube formation);GO:0001843(neural tube closure);GO:0001889(liver development);GO:0001892(embryonic pl…	04137(Mitophagy - animal)
chr1	25976979	25977698	720	+	3.85798	1e-119	1e-117	exonic	ENSSSCT00000047086	ENSSSCG00000004149	chr1	25852032	25987833	NHSL1	NHS like 1 [Source:VGNC Symbol;Acc:VGNC:90739]	NA	NA
chr1	25977936	25978805	870	+	3.48543	3.16228e-39	6.30957e-38	exonic	ENSSSCT00000047086	ENSSSCG00000004149	chr1	25852032	25987833	NHSL1	NHS like 1 [Source:VGNC Symbol;Acc:VGNC:90739]	NA	NA
chr1	25979283	25979883	601	+	2.8339	3.16228e-75	1.58489e-73	exonic	ENSSSCT00000047086	ENSSSCG00000004149	chr1	25852032	25987833	NHSL1	NHS like 1 [Source:VGNC Symbol;Acc:VGNC:90739]	NA	NA
chr1	25980121	25986636	6516	+	4.20163	1e-100	3.16228e-99	UTR3	ENSSSCT00000047086	ENSSSCG00000004149	chr1	25852032	25987833	NHSL1	NHS like 1 [Source:VGNC Symbol;Acc:VGNC:90739]	NA	NA
chr1	25987114	25987534	421	+	0.903038	0.00954993	0.0389045	UTR3	ENSSSCT00000047086	ENSSSCG00000004149	chr1	25852032	25987833	NHSL1	NHS like 1 [Source:VGNC Symbol;Acc:VGNC:90739]	NA	NA
chr1	26316578	26316849	272	+	0.863938	5.01187e-17	6.30957e-16	UTR3	ENSSSCT00000051639	ENSSSCG00000038420	chr1	26301252	26317868	PERP	p53 apoptosis effector related to PMP22 [Source:VGNC Symbol;Acc:VGNC:91316]	GO:0002934(desmosome organization);GO:0005739(mitochondrion);GO:0005794(Golgi apparatus);GO:0005887(integral component of plasma membrane);GO:0005911(cell-cell junction);GO:0007219(Notch signaling pathway);GO:0016020(membrane);GO:0016021(integral component of membrane);GO:0034113(heterotypic cell-cell adhesion);GO:0045862(positive regulation of proteolysis);GO:0072332(intrinsic apoptotic signalin…	04115(p53 signaling pathway)
chr1	27051877	27060823	8947	+	3.60881	2.51189e-26	3.98107e-25	UTR3	ENSSSCT00000034018	ENSSSCG00000004156	chr1	27037165	27061093	IFNGR1	interferon gamma receptor 1 [Source:VGNC Symbol;Acc:VGNC:89041]	GO:0004896(cytokine receptor activity);GO:0005886(plasma membrane);GO:0005887(integral component of plasma membrane);GO:0016020(membrane);GO:0016021(integral component of membrane);GO:0019221(cytokine-mediated signaling pathway);GO:0019955(cytokine binding);GO:0060333(interferon-gamma-mediated signaling pathway)	04060(Cytokine-cytokine receptor interaction);04066(HIF-1 signaling pathway);04217(Necroptosis);04380(Osteoclast differentiation);04630(JAK-STAT signaling pathway);04650(Natural killer cell mediated cytotoxicity);04658(Th1 and Th2 cell differentiation);04659(Th17 cell differentiation);05140(Leishmaniasis);05142(Chagas disease);05145(Toxoplasmosis);05152(Tuberculosis);05164(Influenza A);05167(Kapo…
chr1	27165640	27172720	7081	+	4.52356	7.94328e-15	7.94328e-14	UTR3	ENSSSCT00000004596	ENSSSCG00000004157	chr1	27137558	27172720	IL20RA	interleukin 20 receptor subunit alpha [Source:VGNC Symbol;Acc:VGNC:89095]	GO:0004896(cytokine receptor activity);GO:0005887(integral component of plasma membrane);GO:0016020(membrane);GO:0016021(integral component of membrane);GO:0019221(cytokine-mediated signaling pathway);GO:0042015(interleukin-20 binding);GO:0045124(regulation of bone resorption);GO:2001244(positive regulation of intrinsic apoptotic signaling pathway)	04060(Cytokine-cytokine receptor interaction);04061(Viral protein interaction with cytokine and cytokine receptor);04630(JAK-STAT signaling pathway)
chr1	27380141	27380591	451	+	2.7866	0.0416869	0.157036	UTR5	ENSSSCT00000056666	ENSSSCG00000026041	chr1	27380142	27600493	MAP3K5	mitogen-activated protein kinase kinase kinase 5 [Source:VGNC Symbol;Acc:VGNC:89985]	GO:0000165(MAPK cascade);GO:0000166(nucleotide binding);GO:0000287(magnesium ion binding);GO:0004672(protein kinase activity);GO:0004674(protein serine/threonine kinase activity);GO:0004706(JUN kinase kinase kinase activity);GO:0004709(MAP kinase kinase kinase activity);GO:0005524(ATP binding);GO:0005737(cytoplasm);GO:0006468(protein phosphorylation);GO:0007254(JNK cascade);GO:0008631(intrinsic a…	01524(Platinum drug resistance);04010(MAPK signaling pathway);04071(Sphingolipid signaling pathway);04141(Protein processing in endoplasmic reticulum);04210(Apoptosis);04530(Tight junction);04668(TNF signaling pathway);04714(Thermogenesis);04722(Neurotrophin signaling pathway);04932(Non-alcoholic fatty liver disease);05010(Alzheimer disease);05012(Parkinson disease);05014(Amyotrophic lateral scle…
chr1	27598982	27600194	1213	+	1.9782	0.000281838	0.00147911	UTR3	ENSSSCT00000056666	ENSSSCG00000026041	chr1	27380142	27600493	MAP3K5	mitogen-activated protein kinase kinase kinase 5 [Source:VGNC Symbol;Acc:VGNC:89985]	GO:0000165(MAPK cascade);GO:0000166(nucleotide binding);GO:0000287(magnesium ion binding);GO:0004672(protein kinase activity);GO:0004674(protein serine/threonine kinase activity);GO:0004706(JUN kinase kinase kinase activity);GO:0004709(MAP kinase kinase kinase activity);GO:0005524(ATP binding);GO:0005737(cytoplasm);GO:0006468(protein phosphorylation);GO:0007254(JNK cascade);GO:0008631(intrinsic a…	01524(Platinum drug resistance);04010(MAPK signaling pathway);04071(Sphingolipid signaling pathway);04141(Protein processing in endoplasmic reticulum);04210(Apoptosis);04530(Tight junction);04668(TNF signaling pathway);04714(Thermogenesis);04722(Neurotrophin signaling pathway);04932(Non-alcoholic fatty liver disease);05010(Alzheimer disease);05012(Parkinson disease);05014(Amyotrophic lateral scle…
chr1	27606095	27679459	73365	+	1.7866	0.0204174	0.0776247	UTR5	ENSSSCT00000062995	ENSSSCG00000039049	chr1	27606036	27782747	MAP7	microtubule associated protein 7 [Source:VGNC Symbol;Acc:VGNC:89992]	GO:0000226(microtubule cytoskeleton organization);GO:0005829(cytosol);GO:0015630(microtubule cytoskeleton)	NA
chr1	27717605	27744044	26440	+	0.400538	0.00933254	0.0380189	exonic	ENSSSCT00000038446	ENSSSCG00000039049	chr1	27606036	27782747	MAP7	microtubule associated protein 7 [Source:VGNC Symbol;Acc:VGNC:89992]	GO:0000226(microtubule cytoskeleton organization);GO:0005829(cytosol);GO:0015630(microtubule cytoskeleton)	NA
chr1	27767983	27770250	2268	+	1.7137	6.30957e-50	1.99526e-48	exonic	ENSSSCT00000038446	ENSSSCG00000039049	chr1	27606036	27782747	MAP7	microtubule associated protein 7 [Source:VGNC Symbol;Acc:VGNC:89992]	GO:0000226(microtubule cytoskeleton organization);GO:0005829(cytosol);GO:0015630(microtubule cytoskeleton)	NA
chr1	27773906	27781611	7706	+	3.45943	1e-101	1.25893e-99	UTR3	ENSSSCT00000038446	ENSSSCG00000039049	chr1	27606036	27782747	MAP7	microtubule associated protein 7 [Source:VGNC Symbol;Acc:VGNC:89992]	GO:0000226(microtubule cytoskeleton organization);GO:0005829(cytosol);GO:0015630(microtubule cytoskeleton)	NA
chr1	27882209	27884112	1904	+	3.31904	3.16228e-66	1.58489e-64	exonic	ENSSSCT00000037556	ENSSSCG00000004163	chr1	27872183	27902974	BCLAF1	BCL2 associated transcription factor 1 [Source:VGNC Symbol;Acc:VGNC:85787]	GO:0003677(DNA binding);GO:0005634(nucleus);GO:0005654(nucleoplasm);GO:0006915(apoptotic process);GO:0016607(nuclear speck);GO:0043065(positive regulation of apoptotic process);GO:0043620(regulation of DNA-templated transcription in response to stress);GO:0045892(negative regulation of DNA-templated transcription);GO:1990830(cellular response to leukemia inhibitory factor);GO:2000144(positive reg…	NA
chr1	27888763	27891461	2699	+	0.847997	0.00281838	0.0128825	UTR3	ENSSSCT00000037556	ENSSSCG00000004163	chr1	27872183	27902974	BCLAF1	BCL2 associated transcription factor 1 [Source:VGNC Symbol;Acc:VGNC:85787]	GO:0003677(DNA binding);GO:0005634(nucleus);GO:0005654(nucleoplasm);GO:0006915(apoptotic process);GO:0016607(nuclear speck);GO:0043065(positive regulation of apoptotic process);GO:0043620(regulation of DNA-templated transcription in response to stress);GO:0045892(negative regulation of DNA-templated transcription);GO:1990830(cellular response to leukemia inhibitory factor);GO:2000144(positive reg…	NA
chr1	27891550	27900395	8846	+	1.04963	3.16228e-06	1.99526e-05	UTR3	ENSSSCT00000037556	ENSSSCG00000004163	chr1	27872183	27902974	BCLAF1	BCL2 associated transcription factor 1 [Source:VGNC Symbol;Acc:VGNC:85787]	GO:0003677(DNA binding);GO:0005634(nucleus);GO:0005654(nucleoplasm);GO:0006915(apoptotic process);GO:0016607(nuclear speck);GO:0043065(positive regulation of apoptotic process);GO:0043620(regulation of DNA-templated transcription in response to stress);GO:0045892(negative regulation of DNA-templated transcription);GO:1990830(cellular response to leukemia inhibitory factor);GO:2000144(positive reg…	NA
chr1	27902763	27902974	212	+	2.7866	0.0102329	0.0416869	UTR3	ENSSSCT00000058049	ENSSSCG00000004163	chr1	27872183	27902974	BCLAF1	BCL2 associated transcription factor 1 [Source:VGNC Symbol;Acc:VGNC:85787]	GO:0003677(DNA binding);GO:0005634(nucleus);GO:0005654(nucleoplasm);GO:0006915(apoptotic process);GO:0016607(nuclear speck);GO:0043065(positive regulation of apoptotic process);GO:0043620(regulation of DNA-templated transcription in response to stress);GO:0045892(negative regulation of DNA-templated transcription);GO:1990830(cellular response to leukemia inhibitory factor);GO:2000144(positive reg…	NA
chr1	28572143	28587052	14910	+	2.03562	3.0903e-08	2.29087e-07	exonic	ENSSSCT00000004605	ENSSSCG00000004166	chr1	28566266	28760468	AHI1	Abelson helper integration site 1 [Source:VGNC Symbol;Acc:VGNC:103021]	GO:0001738(morphogenesis of a polarized epithelium);GO:0001947(heart looping);GO:0002092(positive regulation of receptor internalization);GO:0005813(centrosome);GO:0005814(centriole);GO:0005911(cell-cell junction);GO:0005912(adherens junction);GO:0005929(cilium);GO:0007169(transmembrane receptor protein tyrosine kinase signaling pathway);GO:0007417(central nervous system development);GO:0008104(p…	NA
chr1	28728714	28759270	30557	+	1.20163	0.0346737	0.127644	UTR3	ENSSSCT00000101797	ENSSSCG00000004166	chr1	28566266	28760468	AHI1	Abelson helper integration site 1 [Source:VGNC Symbol;Acc:VGNC:103021]	GO:0001738(morphogenesis of a polarized epithelium);GO:0001947(heart looping);GO:0002092(positive regulation of receptor internalization);GO:0005813(centrosome);GO:0005814(centriole);GO:0005911(cell-cell junction);GO:0005912(adherens junction);GO:0005929(cilium);GO:0007169(transmembrane receptor protein tyrosine kinase signaling pathway);GO:0007417(central nervous system development);GO:0008104(p…	NA
chr1	29051829	29052423	595	+	2.20163	0.000109648	0.00060256	UTR3	ENSSSCT00000048916	ENSSSCG00000004169	chr1	29018351	29052423	HBS1L	HBS1 like translational GTPase [Source:VGNC Symbol;Acc:VGNC:88796]	GO:0000166(nucleotide binding);GO:0003924(GTPase activity);GO:0005525(GTP binding);GO:0006417(regulation of translation)	03015(mRNA surveillance pathway);05134(Legionellosis)
chr1	29752494	29753572	1079	+	3.04264	0	0	UTR3	ENSSSCT00000027054	ENSSSCG00000021443	chr1	29745114	29753602	SGK1	serum/glucocorticoid regulated kinase 1 [Source:VGNC Symbol;Acc:VGNC:92793]	GO:0000166(nucleotide binding);GO:0004672(protein kinase activity);GO:0004674(protein serine/threonine kinase activity);GO:0004712(protein serine/threonine/tyrosine kinase activity);GO:0005524(ATP binding);GO:0005829(cytosol);GO:0006468(protein phosphorylation);GO:0016301(kinase activity);GO:0016310(phosphorylation);GO:0016607(nuclear speck);GO:0016740(transferase activity)	04068(FoxO signaling pathway);04150(mTOR signaling pathway);04151(PI3K-Akt signaling pathway);04960(Aldosterone-regulated sodium reabsorption)
chr1	29836055	29878840	42786	+	2.83794	7.94328e-69	3.16228e-67	UTR5	ENSSSCT00000053756	ENSSSCG00000004172	chr1	29836056	29901995	SLC2A12	solute carrier family 2 member 12 [Source:VGNC Symbol;Acc:VGNC:93046]	GO:0005886(plasma membrane);GO:0008643(carbohydrate transport);GO:0016020(membrane);GO:0016021(integral component of membrane);GO:0022857(transmembrane transporter activity);GO:0055085(transmembrane transport);GO:1904659(glucose transmembrane transport)	NA
chr1	29878928	29898442	19515	+	1.61824	3.16228e-19	3.98107e-18	UTR3	ENSSSCT00000053756	ENSSSCG00000004172	chr1	29836056	29901995	SLC2A12	solute carrier family 2 member 12 [Source:VGNC Symbol;Acc:VGNC:93046]	GO:0005886(plasma membrane);GO:0008643(carbohydrate transport);GO:0016020(membrane);GO:0016021(integral component of membrane);GO:0022857(transmembrane transporter activity);GO:0055085(transmembrane transport);GO:1904659(glucose transmembrane transport)	NA
chr1	29898829	29899278	450	+	3.00899	2.88403e-05	0.000169824	UTR3	ENSSSCT00000053756	ENSSSCG00000004172	chr1	29836056	29901995	SLC2A12	solute carrier family 2 member 12 [Source:VGNC Symbol;Acc:VGNC:93046]	GO:0005886(plasma membrane);GO:0008643(carbohydrate transport);GO:0016020(membrane);GO:0016021(integral component of membrane);GO:0022857(transmembrane transporter activity);GO:0055085(transmembrane transport);GO:1904659(glucose transmembrane transport)	NA
chr1	29901695	29901995	301	+	1.61824	0.000165959	0.000891251	UTR3	ENSSSCT00000053756	ENSSSCG00000004172	chr1	29836056	29901995	SLC2A12	solute carrier family 2 member 12 [Source:VGNC Symbol;Acc:VGNC:93046]	GO:0005886(plasma membrane);GO:0008643(carbohydrate transport);GO:0016020(membrane);GO:0016021(integral component of membrane);GO:0022857(transmembrane transporter activity);GO:0055085(transmembrane transport);GO:1904659(glucose transmembrane transport)	NA
chr1	30952083	30953127	1045	+	1.73552	0.000363078	0.00186209	UTR3	ENSSSCT00000004617	ENSSSCG00000004178	chr1	30923765	30954260	SLC18B1	solute carrier family 18 member B1 [Source:VGNC Symbol;Acc:VGNC:92960]	GO:0016020(membrane);GO:0016021(integral component of membrane);GO:0022857(transmembrane transporter activity);GO:0055085(transmembrane transport)	NA
chr1	31048534	31049551	1018	+	3.20163	0.0112202	0.176604	ncRNA_exonic	ENSSSCT00000054090	ENSSSCG00000035807	chr1	31048535	31049551	ENSSSCG00000035807	NA	NA	NA
chr1	31228609	31229595	987	+	2.7866	0.0416869	0.568853	UTR3	ENSSSCT00000082920	ENSSSCG00000004190	chr1	31184947	31235865	STX7	syntaxin 7 [Source:VGNC Symbol;Acc:VGNC:93595]	GO:0000149(SNARE binding);GO:0001772(immunological synapse);GO:0001916(positive regulation of T cell mediated cytotoxicity);GO:0005484(SNAP receptor activity);GO:0005764(lysosome);GO:0005768(endosome);GO:0005769(early endosome);GO:0005770(late endosome);GO:0005886(plasma membrane);GO:0006886(intracellular protein transport);GO:0006906(vesicle fusion);GO:0008021(synaptic vesicle);GO:0012505(endome…	04130(SNARE interactions in vesicular transport);04145(Phagosome)
chr1	31674393	31674572	180	+	0.400538	0.025704	0.0977237	UTR5	ENSSSCT00000004631	ENSSSCG00000004192	chr1	31674394	31677691	CCN2	cellular communication network factor 2 [Source:VGNC Symbol;Acc:VGNC:86345]	GO:0001502(cartilage condensation);GO:0001503(ossification);GO:0001525(angiogenesis);GO:0001894(tissue homeostasis);GO:0002062(chondrocyte differentiation);GO:0005178(integrin binding);GO:0005576(extracellular region);GO:0007160(cell-matrix adhesion);GO:0007165(signal transduction);GO:0007229(integrin-mediated signaling pathway);GO:0008022(protein C-terminus binding);GO:0008201(heparin binding);G…	04371(Apelin signaling pathway);04390(Hippo signaling pathway)
chr1	31676413	31676889	477	+	2.58256	1e-288	1e-286	UTR3	ENSSSCT00000004631	ENSSSCG00000004192	chr1	31674394	31677691	CCN2	cellular communication network factor 2 [Source:VGNC Symbol;Acc:VGNC:86345]	GO:0001502(cartilage condensation);GO:0001503(ossification);GO:0001525(angiogenesis);GO:0001894(tissue homeostasis);GO:0002062(chondrocyte differentiation);GO:0005178(integrin binding);GO:0005576(extracellular region);GO:0007160(cell-matrix adhesion);GO:0007165(signal transduction);GO:0007229(integrin-mediated signaling pathway);GO:0008022(protein C-terminus binding);GO:0008201(heparin binding);G…	04371(Apelin signaling pathway);04390(Hippo signaling pathway)
chr1	32418396	32520087	101692	+	2.26604	1.8197e-09	1.44544e-08	UTR5	ENSSSCT00000004640	ENSSSCG00000004199	chr1	32418217	32630638	EPB41L2	erythrocyte membrane protein band 4.1 like 2 [Source:VGNC Symbol;Acc:VGNC:87723]	GO:0003779(actin binding);GO:0005198(structural molecule activity);GO:0005654(nucleoplasm);GO:0005856(cytoskeleton);GO:0005886(plasma membrane);GO:0005938(cell cortex);GO:0008092(cytoskeletal protein binding);GO:0008180(COP9 signalosome);GO:0030054(cell junction);GO:0030507(spectrin binding);GO:0030866(cortical actin cytoskeleton organization);GO:0031032(actomyosin structure organization);GO:0042…	NA
chr1	32520266	32522406	2141	+	1.18269	1e-12	1e-11	exonic	ENSSSCT00000004640	ENSSSCG00000004199	chr1	32418217	32630638	EPB41L2	erythrocyte membrane protein band 4.1 like 2 [Source:VGNC Symbol;Acc:VGNC:87723]	GO:0003779(actin binding);GO:0005198(structural molecule activity);GO:0005654(nucleoplasm);GO:0005856(cytoskeleton);GO:0005886(plasma membrane);GO:0005938(cell cortex);GO:0008092(cytoskeletal protein binding);GO:0008180(COP9 signalosome);GO:0030054(cell junction);GO:0030507(spectrin binding);GO:0030866(cortical actin cytoskeleton organization);GO:0031032(actomyosin structure organization);GO:0042…	NA
chr1	32581607	32589393	7787	+	2.59455	1.25893e-19	1.58489e-18	exonic	ENSSSCT00000004640	ENSSSCG00000004199	chr1	32418217	32630638	EPB41L2	erythrocyte membrane protein band 4.1 like 2 [Source:VGNC Symbol;Acc:VGNC:87723]	GO:0003779(actin binding);GO:0005198(structural molecule activity);GO:0005654(nucleoplasm);GO:0005856(cytoskeleton);GO:0005886(plasma membrane);GO:0005938(cell cortex);GO:0008092(cytoskeletal protein binding);GO:0008180(COP9 signalosome);GO:0030054(cell junction);GO:0030507(spectrin binding);GO:0030866(cortical actin cytoskeleton organization);GO:0031032(actomyosin structure organization);GO:0042…	NA
chr1	32592746	32600949	8204	+	3.19692	1e-81	6.30957e-80	exonic	ENSSSCT00000004640	ENSSSCG00000004199	chr1	32418217	32630638	EPB41L2	erythrocyte membrane protein band 4.1 like 2 [Source:VGNC Symbol;Acc:VGNC:87723]	GO:0003779(actin binding);GO:0005198(structural molecule activity);GO:0005654(nucleoplasm);GO:0005856(cytoskeleton);GO:0005886(plasma membrane);GO:0005938(cell cortex);GO:0008092(cytoskeletal protein binding);GO:0008180(COP9 signalosome);GO:0030054(cell junction);GO:0030507(spectrin binding);GO:0030866(cortical actin cytoskeleton organization);GO:0031032(actomyosin structure organization);GO:0042…	NA
chr1	33527733	33651344	123612	+	1.14405	0.000389045	0.00199526	UTR5	ENSSSCT00000004646	ENSSSCG00000004205	chr1	33527734	33717966	ARHGAP18	Rho GTPase activating protein 18 [Source:VGNC Symbol;Acc:VGNC:85460]	GO:0001726(ruffle);GO:0005096(GTPase activator activity);GO:0005737(cytoplasm);GO:0005829(cytosol);GO:0005881(cytoplasmic microtubule);GO:0005886(plasma membrane);GO:0007165(signal transduction);GO:0007264(small GTPase mediated signal transduction);GO:0008360(regulation of cell shape);GO:0016607(nuclear speck);GO:0030833(regulation of actin filament polymerization);GO:0032956(regulation of actin …	NA
chr1	33651523	33659824	8302	+	1.1177	2.63027e-08	1.94984e-07	exonic	ENSSSCT00000004646	ENSSSCG00000004205	chr1	33527734	33717966	ARHGAP18	Rho GTPase activating protein 18 [Source:VGNC Symbol;Acc:VGNC:85460]	GO:0001726(ruffle);GO:0005096(GTPase activator activity);GO:0005737(cytoplasm);GO:0005829(cytosol);GO:0005881(cytoplasmic microtubule);GO:0005886(plasma membrane);GO:0007165(signal transduction);GO:0007264(small GTPase mediated signal transduction);GO:0008360(regulation of cell shape);GO:0016607(nuclear speck);GO:0030833(regulation of actin filament polymerization);GO:0032956(regulation of actin …	NA
chr1	33696023	33716737	20715	+	1.80735	3.16228e-17	3.16228e-16	UTR3	ENSSSCT00000004647	ENSSSCG00000004205	chr1	33527734	33717966	ARHGAP18	Rho GTPase activating protein 18 [Source:VGNC Symbol;Acc:VGNC:85460]	GO:0001726(ruffle);GO:0005096(GTPase activator activity);GO:0005737(cytoplasm);GO:0005829(cytosol);GO:0005881(cytoplasmic microtubule);GO:0005886(plasma membrane);GO:0007165(signal transduction);GO:0007264(small GTPase mediated signal transduction);GO:0008360(regulation of cell shape);GO:0016607(nuclear speck);GO:0030833(regulation of actin filament polymerization);GO:0032956(regulation of actin …	NA
chr1	33716886	33717546	661	+	2.04963	5.01187e-48	1.58489e-46	UTR3	ENSSSCT00000004647	ENSSSCG00000004205	chr1	33527734	33717966	ARHGAP18	Rho GTPase activating protein 18 [Source:VGNC Symbol;Acc:VGNC:85460]	GO:0001726(ruffle);GO:0005096(GTPase activator activity);GO:0005737(cytoplasm);GO:0005829(cytosol);GO:0005881(cytoplasmic microtubule);GO:0005886(plasma membrane);GO:0007165(signal transduction);GO:0007264(small GTPase mediated signal transduction);GO:0008360(regulation of cell shape);GO:0016607(nuclear speck);GO:0030833(regulation of actin filament polymerization);GO:0032956(regulation of actin …	NA
chr1	37656301	37661759	5459	+	2.18903	1.58489e-17	1.58489e-16	UTR3	ENSSSCT00000004669	ENSSSCG00000004224	chr1	37640656	37662778	HDDC2	HD domain containing 2 [Source:VGNC Symbol;Acc:VGNC:103105]	GO:0002953(5'-deoxynucleotidase activity)	NA
chr1	38460084	38461659	1576	+	3.848	0	0	exonic	ENSSSCT00000098095	ENSSSCG00000059697	chr1	38460085	38461659	ENSSSCG00000059697	NA	NA	NA
chr1	40137767	40139982	2216	+	1.02148	0.000239883	0.00125893	exonic	ENSSSCT00000004682	ENSSSCG00000004237	chr1	40099328	40141541	SERINC1	serine incorporator 1 [Source:VGNC Symbol;Acc:VGNC:92728]	GO:0005886(plasma membrane);GO:0006658(phosphatidylserine metabolic process);GO:0006665(sphingolipid metabolic process);GO:0016020(membrane);GO:0016021(integral component of membrane)	NA
chr1	40140521	40140582	62	+	0.356144	0.0338844	0.125603	UTR3	ENSSSCT00000004682	ENSSSCG00000004237	chr1	40099328	40141541	SERINC1	serine incorporator 1 [Source:VGNC Symbol;Acc:VGNC:92728]	GO:0005886(plasma membrane);GO:0006658(phosphatidylserine metabolic process);GO:0006665(sphingolipid metabolic process);GO:0016020(membrane);GO:0016021(integral component of membrane)	NA
chr1	43392644	43506328	113685	+	4.44626	5.12861e-06	3.23594e-05	UTR5	ENSSSCT00000004696	ENSSSCG00000004249	chr1	43392645	43563695	CEP85L	centrosomal protein 85 like [Source:VGNC Symbol;Acc:VGNC:86580]	GO:0000242(pericentriolar material);GO:0001764(neuron migration);GO:0005813(centrosome)	NA
chr1	44239382	44239833	452	+	2.20163	7.4131e-07	4.89779e-06	UTR5	ENSSSCT00000046257	ENSSSCG00000004253	chr1	44239383	44287198	GOPC	golgi associated PDZ and coiled-coil motif containing [Source:VGNC Symbol;Acc:VGNC:98024]	GO:0005737(cytoplasm);GO:0005794(Golgi apparatus);GO:0010360(negative regulation of anion channel activity);GO:0016020(membrane);GO:0030140(trans-Golgi network transport vesicle);GO:0032991(protein-containing complex);GO:0042802(identical protein binding);GO:0043004(cytoplasmic sequestering of CFTR protein);GO:0044325(transmembrane transporter binding);GO:2000009(negative regulation of protein lo…	NA
chr1	44279073	44282999	3927	+	3.65535	7.94328e-58	3.16228e-56	UTR3	ENSSSCT00000046257	ENSSSCG00000004253	chr1	44239383	44287198	GOPC	golgi associated PDZ and coiled-coil motif containing [Source:VGNC Symbol;Acc:VGNC:98024]	GO:0005737(cytoplasm);GO:0005794(Golgi apparatus);GO:0010360(negative regulation of anion channel activity);GO:0016020(membrane);GO:0030140(trans-Golgi network transport vesicle);GO:0032991(protein-containing complex);GO:0042802(identical protein binding);GO:0043004(cytoplasmic sequestering of CFTR protein);GO:0044325(transmembrane transporter binding);GO:2000009(negative regulation of protein lo…	NA
chr1	44286807	44287198	392	+	2.52356	0.0102329	0.0416869	UTR3	ENSSSCT00000046257	ENSSSCG00000004253	chr1	44239383	44287198	GOPC	golgi associated PDZ and coiled-coil motif containing [Source:VGNC Symbol;Acc:VGNC:98024]	GO:0005737(cytoplasm);GO:0005794(Golgi apparatus);GO:0010360(negative regulation of anion channel activity);GO:0016020(membrane);GO:0030140(trans-Golgi network transport vesicle);GO:0032991(protein-containing complex);GO:0042802(identical protein binding);GO:0043004(cytoplasmic sequestering of CFTR protein);GO:0044325(transmembrane transporter binding);GO:2000009(negative regulation of protein lo…	NA
chr1	44939950	44942034	2085	+	4.38543	7.94328e-34	1.58489e-32	UTR5	ENSSSCT00000004712	ENSSSCG00000004263	chr1	44939951	44961145	ZUP1	zinc finger containing ubiquitin peptidase 1 [Source:VGNC Symbol;Acc:VGNC:95339]	GO:0004843(cysteine-type deubiquitinase activity);GO:0005634(nucleus);GO:0005654(nucleoplasm);GO:0005829(cytosol);GO:0010468(regulation of gene expression)	NA
chr1	45170467	45172139	1673	+	1.1375	1.25893e-18	1.58489e-17	UTR5	ENSSSCT00000026265	ENSSSCG00000025941	chr1	45170468	45180289	PTP4A1	protein tyrosine phosphatase 4A1 [Source:HGNC Symbol;Acc:HGNC:9634]	GO:0004725(protein tyrosine phosphatase activity);GO:0005634(nucleus);GO:0005737(cytoplasm);GO:0005769(early endosome);GO:0006470(protein dephosphorylation);GO:0008138(protein tyrosine/serine/threonine phosphatase activity);GO:0009898(cytoplasmic side of plasma membrane);GO:0016311(dephosphorylation);GO:0016791(phosphatase activity);GO:0030335(positive regulation of cell migration)	NA
chr1	45172198	45173923	1726	+	0.933573	1.99526e-22	2.51189e-21	UTR5	ENSSSCT00000026265	ENSSSCG00000025941	chr1	45170468	45180289	PTP4A1	protein tyrosine phosphatase 4A1 [Source:HGNC Symbol;Acc:HGNC:9634]	GO:0004725(protein tyrosine phosphatase activity);GO:0005634(nucleus);GO:0005737(cytoplasm);GO:0005769(early endosome);GO:0006470(protein dephosphorylation);GO:0008138(protein tyrosine/serine/threonine phosphatase activity);GO:0009898(cytoplasmic side of plasma membrane);GO:0016311(dephosphorylation);GO:0016791(phosphatase activity);GO:0030335(positive regulation of cell migration)	NA
chr1	45177430	45178521	1092	+	0.495695	6.91831e-07	4.67735e-06	UTR3	ENSSSCT00000026265	ENSSSCG00000025941	chr1	45170468	45180289	PTP4A1	protein tyrosine phosphatase 4A1 [Source:HGNC Symbol;Acc:HGNC:9634]	GO:0004725(protein tyrosine phosphatase activity);GO:0005634(nucleus);GO:0005737(cytoplasm);GO:0005769(early endosome);GO:0006470(protein dephosphorylation);GO:0008138(protein tyrosine/serine/threonine phosphatase activity);GO:0009898(cytoplasmic side of plasma membrane);GO:0016311(dephosphorylation);GO:0016791(phosphatase activity);GO:0030335(positive regulation of cell migration)	NA
chr1	45232870	45276212	43343	+	3.91648	5.01187e-62	1.99526e-60	exonic	ENSSSCT00000040949	ENSSSCG00000035259	chr1	45219448	45296401	PHF3	PHD finger protein 3 [Source:VGNC Symbol;Acc:VGNC:91387]	GO:0005634(nucleus);GO:0006351(DNA-templated transcription);GO:0046872(metal ion binding)	NA
chr1	45281439	45284511	3073	+	1.52105	0.000338844	0.0017378	exonic	ENSSSCT00000040949	ENSSSCG00000035259	chr1	45219448	45296401	PHF3	PHD finger protein 3 [Source:VGNC Symbol;Acc:VGNC:91387]	GO:0005634(nucleus);GO:0006351(DNA-templated transcription);GO:0046872(metal ion binding)	NA
chr1	45289987	45294333	4347	+	4.64962	1e-81	6.30957e-80	exonic	ENSSSCT00000040949	ENSSSCG00000035259	chr1	45219448	45296401	PHF3	PHD finger protein 3 [Source:VGNC Symbol;Acc:VGNC:91387]	GO:0005634(nucleus);GO:0006351(DNA-templated transcription);GO:0046872(metal ion binding)	NA
chr1	50045064	50398829	353766	+	2.7866	0.0416869	0.568853	UTR3	ENSSSCT00000074211	ENSSSCG00000044472	chr1	50045065	50399969	COL19A1	collagen type XIX alpha 1 chain [Source:HGNC Symbol;Acc:HGNC:2196]	GO:0007519(skeletal muscle tissue development);GO:0030198(extracellular matrix organization)	04974(Protein digestion and absorption)
chr1	50692037	50694249	2213	+	4.2854	5.7544e-09	4.46684e-08	exonic	ENSSSCT00000004725	ENSSSCG00000004275	chr1	50579715	50716357	FAM135A	family with sequence similarity 135 member A [Source:VGNC Symbol;Acc:VGNC:87904]	NA	NA
chr1	50847236	50866448	19213	+	1.25701	0.00398107	0.017378	exonic	ENSSSCT00000004726	ENSSSCG00000004276	chr1	50781689	50942991	SMAP1	small ArfGAP 1 [Source:VGNC Symbol;Acc:VGNC:93223]	GO:0005096(GTPase activator activity);GO:0005737(cytoplasm);GO:0030276(clathrin binding);GO:0045648(positive regulation of erythrocyte differentiation);GO:0046872(metal ion binding);GO:0050790(regulation of catalytic activity);GO:2000369(regulation of clathrin-dependent endocytosis)	04144(Endocytosis)
chr1	50937963	50939204	1242	+	0.704872	0.000758578	0.00371535	exonic	ENSSSCT00000004726	ENSSSCG00000004276	chr1	50781689	50942991	SMAP1	small ArfGAP 1 [Source:VGNC Symbol;Acc:VGNC:93223]	GO:0005096(GTPase activator activity);GO:0005737(cytoplasm);GO:0030276(clathrin binding);GO:0045648(positive regulation of erythrocyte differentiation);GO:0046872(metal ion binding);GO:0050790(regulation of catalytic activity);GO:2000369(regulation of clathrin-dependent endocytosis)	04144(Endocytosis)
chr1	51314438	51315157	720	+	2.7866	0.0416869	0.568853	UTR5	ENSSSCT00000090964	ENSSSCG00000004279	chr1	51313016	51332327	OGFRL1	opioid growth factor receptor like 1 [Source:VGNC Symbol;Acc:VGNC:91026]	GO:0016020(membrane);GO:0038023(signaling receptor activity);GO:0140625(opioid growth factor receptor activity)	NA
chr1	51321008	51326415	5408	+	5.40259	1.25893e-47	3.98107e-46	UTR3	ENSSSCT00000004729	ENSSSCG00000004279	chr1	51313016	51332327	OGFRL1	opioid growth factor receptor like 1 [Source:VGNC Symbol;Acc:VGNC:91026]	GO:0016020(membrane);GO:0038023(signaling receptor activity);GO:0140625(opioid growth factor receptor activity)	NA
chr1	51398719	51405906	7188	+	3.97269	1.58489e-14	1.58489e-13	ncRNA_exonic	ENSSSCT00000069913	ENSSSCG00000042663	chr1	51398720	51405906	ENSSSCG00000042663	NA	NA	NA
chr1	52927821	52936345	8525	+	3.14405	5.01187e-21	7.94328e-20	UTR3	ENSSSCT00000004731	ENSSSCG00000004281	chr1	52435235	52939823	KCNQ5	potassium voltage-gated channel subfamily Q member 5 [Source:VGNC Symbol;Acc:VGNC:89384]	GO:0005216(ion channel activity);GO:0005244(voltage-gated ion channel activity);GO:0005249(voltage-gated potassium channel activity);GO:0005251(delayed rectifier potassium channel activity);GO:0005267(potassium channel activity);GO:0005516(calmodulin binding);GO:0005886(plasma membrane);GO:0005887(integral component of plasma membrane);GO:0006811(ion transport);GO:0006813(potassium ion transport)…	04725(Cholinergic synapse)
chr1	52937004	52937275	272	+	1.28688	0.000954993	0.00467735	UTR3	ENSSSCT00000004731	ENSSSCG00000004281	chr1	52435235	52939823	KCNQ5	potassium voltage-gated channel subfamily Q member 5 [Source:VGNC Symbol;Acc:VGNC:89384]	GO:0005216(ion channel activity);GO:0005244(voltage-gated ion channel activity);GO:0005249(voltage-gated potassium channel activity);GO:0005251(delayed rectifier potassium channel activity);GO:0005267(potassium channel activity);GO:0005516(calmodulin binding);GO:0005886(plasma membrane);GO:0005887(integral component of plasma membrane);GO:0006811(ion transport);GO:0006813(potassium ion transport)…	04725(Cholinergic synapse)
chr1	52937663	52938144	482	+	1.74846	4.16869e-05	0.000239883	UTR3	ENSSSCT00000004731	ENSSSCG00000004281	chr1	52435235	52939823	KCNQ5	potassium voltage-gated channel subfamily Q member 5 [Source:VGNC Symbol;Acc:VGNC:89384]	GO:0005216(ion channel activity);GO:0005244(voltage-gated ion channel activity);GO:0005249(voltage-gated potassium channel activity);GO:0005251(delayed rectifier potassium channel activity);GO:0005267(potassium channel activity);GO:0005516(calmodulin binding);GO:0005886(plasma membrane);GO:0005887(integral component of plasma membrane);GO:0006811(ion transport);GO:0006813(potassium ion transport)…	04725(Cholinergic synapse)
chr1	52939162	52939463	302	+	1.7866	0.0042658	0.0186209	UTR3	ENSSSCT00000004731	ENSSSCG00000004281	chr1	52435235	52939823	KCNQ5	potassium voltage-gated channel subfamily Q member 5 [Source:VGNC Symbol;Acc:VGNC:89384]	GO:0005216(ion channel activity);GO:0005244(voltage-gated ion channel activity);GO:0005249(voltage-gated potassium channel activity);GO:0005251(delayed rectifier potassium channel activity);GO:0005267(potassium channel activity);GO:0005516(calmodulin binding);GO:0005886(plasma membrane);GO:0005887(integral component of plasma membrane);GO:0006811(ion transport);GO:0006813(potassium ion transport)…	04725(Cholinergic synapse)
chr1	55616956	55618306	1351	+	3.52356	0.00295121	0.0131826	UTR5	ENSSSCT00000065061	ENSSSCG00000035281	chr1	55616957	55710827	ZNF292	zinc finger protein 292 [Source:VGNC Symbol;Acc:VGNC:95218]	GO:0000981(DNA-binding transcription factor activity, RNA polymerase II-specific);GO:0003677(DNA binding);GO:0005634(nucleus);GO:0006357(regulation of transcription by RNA polymerase II)	NA
chr1	55691804	55704801	12998	+	5.00899	1.99526e-31	3.98107e-30	exonic	ENSSSCT00000065061	ENSSSCG00000035281	chr1	55616957	55710827	ZNF292	zinc finger protein 292 [Source:VGNC Symbol;Acc:VGNC:95218]	GO:0000981(DNA-binding transcription factor activity, RNA polymerase II-specific);GO:0003677(DNA binding);GO:0005634(nucleus);GO:0006357(regulation of transcription by RNA polymerase II)	NA
chr1	55704950	55705790	841	+	2.68032	2.13796e-08	1.58489e-07	exonic	ENSSSCT00000065061	ENSSSCG00000035281	chr1	55616957	55710827	ZNF292	zinc finger protein 292 [Source:VGNC Symbol;Acc:VGNC:95218]	GO:0000981(DNA-binding transcription factor activity, RNA polymerase II-specific);GO:0003677(DNA binding);GO:0005634(nucleus);GO:0006357(regulation of transcription by RNA polymerase II)	NA
chr1	55705999	55708039	2041	+	4.90207	7.94328e-11	6.91831e-10	exonic	ENSSSCT00000065061	ENSSSCG00000035281	chr1	55616957	55710827	ZNF292	zinc finger protein 292 [Source:VGNC Symbol;Acc:VGNC:95218]	GO:0000981(DNA-binding transcription factor activity, RNA polymerase II-specific);GO:0003677(DNA binding);GO:0005634(nucleus);GO:0006357(regulation of transcription by RNA polymerase II)	NA
chr1	55708427	55710827	2401	+	3.98185	2.51189e-33	5.01187e-32	UTR3	ENSSSCT00000065061	ENSSSCG00000035281	chr1	55616957	55710827	ZNF292	zinc finger protein 292 [Source:VGNC Symbol;Acc:VGNC:95218]	GO:0000981(DNA-binding transcription factor activity, RNA polymerase II-specific);GO:0003677(DNA binding);GO:0005634(nucleus);GO:0006357(regulation of transcription by RNA polymerase II)	NA
chr1	55753909	55762450	8542	+	2.24184	3.38844e-07	2.29087e-06	UTR5	ENSSSCT00000004754	ENSSSCG00000004300	chr1	55753910	55765079	SMIM8	small integral membrane protein 8 [Source:VGNC Symbol;Acc:VGNC:93256]	GO:0016020(membrane);GO:0016021(integral component of membrane)	NA
chr1	55839886	55849730	9845	+	3.20163	0.00295121	0.0131826	exonic	ENSSSCT00000004756	ENSSSCG00000004302	chr1	55821542	55854014	CFAP206	cilia and flagella associated protein 206 [Source:VGNC Symbol;Acc:VGNC:103048]	GO:0003356(regulation of cilium beat frequency);GO:0005737(cytoplasm);GO:0005856(cytoskeleton);GO:0005929(cilium);GO:0005930(axoneme);GO:0007288(sperm axoneme assembly);GO:0030030(cell projection organization);GO:0031514(motile cilium);GO:0036064(ciliary basal body);GO:0042995(cell projection);GO:1901317(regulation of flagellated sperm motility)	NA
chr1	55849789	55854014	4226	+	1.90304	0.00107152	0.00512861	UTR3	ENSSSCT00000004756	ENSSSCG00000004302	chr1	55821542	55854014	CFAP206	cilia and flagella associated protein 206 [Source:VGNC Symbol;Acc:VGNC:103048]	GO:0003356(regulation of cilium beat frequency);GO:0005737(cytoplasm);GO:0005856(cytoskeleton);GO:0005929(cilium);GO:0005930(axoneme);GO:0007288(sperm axoneme assembly);GO:0030030(cell projection organization);GO:0031514(motile cilium);GO:0036064(ciliary basal body);GO:0042995(cell projection);GO:1901317(regulation of flagellated sperm motility)	NA
chr1	55894898	55895227	330	+	2.926	3.16228e-35	6.30957e-34	UTR3	ENSSSCT00000004759	ENSSSCG00000004304	chr1	55859614	55895784	SLC35A1	solute carrier family 35 member A1 [Source:VGNC Symbol;Acc:VGNC:93067]	GO:0000139(Golgi membrane);GO:0005456(CMP-N-acetylneuraminate transmembrane transporter activity);GO:0005459(UDP-galactose transmembrane transporter activity);GO:0008643(carbohydrate transport);GO:0015165(pyrimidine nucleotide-sugar transmembrane transporter activity);GO:0015297(antiporter activity);GO:0015782(CMP-N-acetylneuraminate transmembrane transport);GO:0016020(membrane);GO:0016021(integr…	NA
chr1	56041919	56042615	697	+	0.713696	0.0263027	0.1	UTR3	ENSSSCT00000037698	ENSSSCG00000004306	chr1	55954159	56042853	ORC3	origin recognition complex subunit 3 [Source:VGNC Symbol;Acc:VGNC:91061]	GO:0000785(chromatin);GO:0000808(origin recognition complex);GO:0003677(DNA binding);GO:0003688(DNA replication origin binding);GO:0005634(nucleus);GO:0005654(nucleoplasm);GO:0005656(nuclear pre-replicative complex);GO:0005664(nuclear origin of replication recognition complex);GO:0006260(DNA replication);GO:0006270(DNA replication initiation);GO:0006275(regulation of DNA replication);GO:0014009(g…	04110(Cell cycle)
chr1	56689533	56689709	177	+	0.978196	0.0281838	0.104232	exonic	ENSSSCT00000030834	ENSSSCG00000029003	chr1	56689068	56689709	ENSSSCG00000029003	NA	GO:0003723(RNA binding);GO:0003735(structural constituent of ribosome);GO:0005840(ribosome);GO:0006412(translation);GO:0022625(cytosolic large ribosomal subunit);GO:0031090(organelle membrane);GO:0042273(ribosomal large subunit biogenesis)	03010(Ribosome);05171(Coronavirus disease - COVID-19)
chr1	57128302	57128513	212	+	0.799087	1.31826e-05	7.94328e-05	UTR5	ENSSSCT00000041320	ENSSSCG00000039953	chr1	57128303	57136135	PNRC1	proline rich nuclear receptor coactivator 1 [Source:VGNC Symbol;Acc:VGNC:91613]	GO:0005634(nucleus)	NA
chr1	57128632	57131609	2978	+	3.75489	0	0	UTR3	ENSSSCT00000027965	ENSSSCG00000039953	chr1	57128303	57136135	PNRC1	proline rich nuclear receptor coactivator 1 [Source:VGNC Symbol;Acc:VGNC:91613]	GO:0005634(nucleus)	NA
chr1	57131728	57132059	332	+	1.37851	3.98107e-22	5.01187e-21	UTR3	ENSSSCT00000027965	ENSSSCG00000039953	chr1	57128303	57136135	PNRC1	proline rich nuclear receptor coactivator 1 [Source:VGNC Symbol;Acc:VGNC:91613]	GO:0005634(nucleus)	NA
chr1	57188335	57188876	542	+	2.7866	1.58489e-05	9.54993e-05	UTR5	ENSSSCT00000004769	ENSSSCG00000004314	chr1	57188336	57219233	PM20D2	peptidase M20 domain containing 2 [Source:VGNC Symbol;Acc:VGNC:91586]	GO:0005654(nucleoplasm);GO:0006508(proteolysis);GO:0016787(hydrolase activity);GO:0016805(dipeptidase activity);GO:0032268(regulation of cellular protein metabolic process);GO:0042802(identical protein binding)	NA
chr1	57212487	57214377	1891	+	2.14405	1.25893e-16	1.25893e-15	UTR3	ENSSSCT00000004769	ENSSSCG00000004314	chr1	57188336	57219233	PM20D2	peptidase M20 domain containing 2 [Source:VGNC Symbol;Acc:VGNC:91586]	GO:0005654(nucleoplasm);GO:0006508(proteolysis);GO:0016787(hydrolase activity);GO:0016805(dipeptidase activity);GO:0032268(regulation of cellular protein metabolic process);GO:0042802(identical protein binding)	NA
chr1	57835144	57855421	20278	+	3.9542	4.57088e-08	3.31131e-07	UTR5	ENSSSCT00000004787	ENSSSCG00000004331	chr1	57835145	57862473	CASP8AP2	caspase 8 associated protein 2 [Source:VGNC Symbol;Acc:VGNC:86204]	GO:0003714(transcription corepressor activity);GO:0005739(mitochondrion);GO:0006919(activation of cysteine-type endopeptidase activity involved in apoptotic process);GO:0008625(extrinsic apoptotic signaling pathway via death domain receptors);GO:0016605(PML body);GO:0036337(Fas signaling pathway);GO:0045892(negative regulation of DNA-templated transcription);GO:0097190(apoptotic signaling pathway)	NA
chr1	57855480	57856764	1285	+	3.65535	0.00147911	0.00691831	exonic	ENSSSCT00000004787	ENSSSCG00000004331	chr1	57835145	57862473	CASP8AP2	caspase 8 associated protein 2 [Source:VGNC Symbol;Acc:VGNC:86204]	GO:0003714(transcription corepressor activity);GO:0005739(mitochondrion);GO:0006919(activation of cysteine-type endopeptidase activity involved in apoptotic process);GO:0008625(extrinsic apoptotic signaling pathway via death domain receptors);GO:0016605(PML body);GO:0036337(Fas signaling pathway);GO:0045892(negative regulation of DNA-templated transcription);GO:0097190(apoptotic signaling pathway)	NA
chr1	57856853	57857932	1080	+	3.52356	1.51356e-05	9.12011e-05	exonic	ENSSSCT00000004787	ENSSSCG00000004331	chr1	57835145	57862473	CASP8AP2	caspase 8 associated protein 2 [Source:VGNC Symbol;Acc:VGNC:86204]	GO:0003714(transcription corepressor activity);GO:0005739(mitochondrion);GO:0006919(activation of cysteine-type endopeptidase activity involved in apoptotic process);GO:0008625(extrinsic apoptotic signaling pathway via death domain receptors);GO:0016605(PML body);GO:0036337(Fas signaling pathway);GO:0045892(negative regulation of DNA-templated transcription);GO:0097190(apoptotic signaling pathway)	NA
chr1	57858350	57859460	1111	+	2.7866	4.7863e-07	3.23594e-06	exonic	ENSSSCT00000004787	ENSSSCG00000004331	chr1	57835145	57862473	CASP8AP2	caspase 8 associated protein 2 [Source:VGNC Symbol;Acc:VGNC:86204]	GO:0003714(transcription corepressor activity);GO:0005739(mitochondrion);GO:0006919(activation of cysteine-type endopeptidase activity involved in apoptotic process);GO:0008625(extrinsic apoptotic signaling pathway via death domain receptors);GO:0016605(PML body);GO:0036337(Fas signaling pathway);GO:0045892(negative regulation of DNA-templated transcription);GO:0097190(apoptotic signaling pathway)	NA
chr1	62887880	62902751	14872	+	4.15381	7.24436e-09	5.62341e-08	UTR5	ENSSSCT00000038684	ENSSSCG00000035648	chr1	62887881	62945583	MANEA	mannosidase endo-alpha [Source:VGNC Symbol;Acc:VGNC:89971]	GO:0000139(Golgi membrane);GO:0004559(alpha-mannosidase activity);GO:0004569(glycoprotein endo-alpha-1,2-mannosidase activity);GO:0005794(Golgi apparatus);GO:0016020(membrane);GO:0016021(integral component of membrane);GO:0016798(hydrolase activity, acting on glycosyl bonds)	NA
chr1	62939443	62940978	1536	+	3.52356	1.58489e-15	1.58489e-14	UTR3	ENSSSCT00000038684	ENSSSCG00000035648	chr1	62887881	62945583	MANEA	mannosidase endo-alpha [Source:VGNC Symbol;Acc:VGNC:89971]	GO:0000139(Golgi membrane);GO:0004559(alpha-mannosidase activity);GO:0004569(glycoprotein endo-alpha-1,2-mannosidase activity);GO:0005794(Golgi apparatus);GO:0016020(membrane);GO:0016021(integral component of membrane);GO:0016798(hydrolase activity, acting on glycosyl bonds)	NA
chr1	63665448	63669926	4479	+	1.4957	0.0018197	0.00851138	exonic	ENSSSCT00000004795	ENSSSCG00000004339	chr1	63638596	63700476	UFL1	UFM1 specific ligase 1 [Source:VGNC Symbol;Acc:VGNC:94684]	GO:0005634(nucleus);GO:0005737(cytoplasm);GO:0005783(endoplasmic reticulum);GO:0005789(endoplasmic reticulum membrane);GO:0006974(cellular response to DNA damage stimulus);GO:0008284(positive regulation of cell population proliferation);GO:0010468(regulation of gene expression);GO:0010508(positive regulation of autophagy);GO:0016570(histone modification);GO:0016740(transferase activity);GO:001990…	NA
chr1	63697606	63698719	1114	+	2.54597	3.98107e-13	3.98107e-12	UTR3	ENSSSCT00000004795	ENSSSCG00000004339	chr1	63638596	63700476	UFL1	UFM1 specific ligase 1 [Source:VGNC Symbol;Acc:VGNC:94684]	GO:0005634(nucleus);GO:0005737(cytoplasm);GO:0005783(endoplasmic reticulum);GO:0005789(endoplasmic reticulum membrane);GO:0006974(cellular response to DNA damage stimulus);GO:0008284(positive regulation of cell population proliferation);GO:0010468(regulation of gene expression);GO:0010508(positive regulation of autophagy);GO:0016570(histone modification);GO:0016740(transferase activity);GO:001990…	NA
chr1	66463457	66464397	941	+	1.7866	7.76247e-06	4.89779e-05	UTR3	ENSSSCT00000053219	ENSSSCG00000038757	chr1	66459987	66467850	ENSSSCG00000038757	NA	GO:0004792(thiosulfate sulfurtransferase activity);GO:0016740(transferase activity)	NA
chr1	66464604	66464784	181	+	1.65076	0.000457088	0.00234423	UTR3	ENSSSCT00000053219	ENSSSCG00000038757	chr1	66459987	66467850	ENSSSCG00000038757	NA	GO:0004792(thiosulfate sulfurtransferase activity);GO:0016740(transferase activity)	NA
chr1	72324425	72331482	7058	+	3.36457	0.0001	0.000549541	exonic	ENSSSCT00000004830	ENSSSCG00000004369	chr1	72311880	72335466	PRDM1	PR/SET domain 1 [Source:VGNC Symbol;Acc:VGNC:91772]	GO:0000122(negative regulation of transcription by RNA polymerase II);GO:0000977(RNA polymerase II transcription regulatory region sequence-specific DNA binding);GO:0000978(RNA polymerase II cis-regulatory region sequence-specific DNA binding);GO:0001227(DNA-binding transcription repressor activity, RNA polymerase II-specific);GO:0001701(in utero embryonic development);GO:0001763(morphogenesis of…	NA
chr1	72332630	72333556	927	+	4.52356	4.89779e-07	3.31131e-06	UTR3	ENSSSCT00000004830	ENSSSCG00000004369	chr1	72311880	72335466	PRDM1	PR/SET domain 1 [Source:VGNC Symbol;Acc:VGNC:91772]	GO:0000122(negative regulation of transcription by RNA polymerase II);GO:0000977(RNA polymerase II transcription regulatory region sequence-specific DNA binding);GO:0000978(RNA polymerase II cis-regulatory region sequence-specific DNA binding);GO:0001227(DNA-binding transcription repressor activity, RNA polymerase II-specific);GO:0001701(in utero embryonic development);GO:0001763(morphogenesis of…	NA
chr1	72646298	72700893	54596	+	3.00899	3.98107e-17	3.98107e-16	exonic	ENSSSCT00000027684	ENSSSCG00000004371	chr1	72552922	72763546	CRYBG1	crystallin beta-gamma domain containing 1 [Source:VGNC Symbol;Acc:VGNC:87018]	GO:0005212(structural constituent of eye lens);GO:0030246(carbohydrate binding)	NA
chr1	72701102	72707594	6493	+	3.26604	1e-107	1e-105	exonic	ENSSSCT00000027684	ENSSSCG00000004371	chr1	72552922	72763546	CRYBG1	crystallin beta-gamma domain containing 1 [Source:VGNC Symbol;Acc:VGNC:87018]	GO:0005212(structural constituent of eye lens);GO:0030246(carbohydrate binding)	NA
chr1	72707862	72712270	4409	+	3.51096	1e-169	1e-167	exonic	ENSSSCT00000027684	ENSSSCG00000004371	chr1	72552922	72763546	CRYBG1	crystallin beta-gamma domain containing 1 [Source:VGNC Symbol;Acc:VGNC:87018]	GO:0005212(structural constituent of eye lens);GO:0030246(carbohydrate binding)	NA
chr1	72758259	72763546	5288	+	4.67807	1e-210	1e-208	UTR3	ENSSSCT00000027684	ENSSSCG00000004371	chr1	72552922	72763546	CRYBG1	crystallin beta-gamma domain containing 1 [Source:VGNC Symbol;Acc:VGNC:87018]	GO:0005212(structural constituent of eye lens);GO:0030246(carbohydrate binding)	NA
chr1	72844690	72844843	154	+	2.20163	0.00229087	0.0104713	exonic	ENSSSCT00000041310	ENSSSCG00000004374	chr1	72815613	72844843	QRSL1	glutaminyl-tRNA amidotransferase subunit QRSL1 [Source:VGNC Symbol;Acc:VGNC:96759]	GO:0000166(nucleotide binding);GO:0003824(catalytic activity);GO:0005524(ATP binding);GO:0005739(mitochondrion);GO:0006412(translation);GO:0016874(ligase activity);GO:0016884(carbon-nitrogen ligase activity, with glutamine as amido-N-donor);GO:0030956(glutamyl-tRNA(Gln) amidotransferase complex);GO:0031647(regulation of protein stability);GO:0032543(mitochondrial translation);GO:0050567(glutaminy…	00970(Aminoacyl-tRNA biosynthesis);01100(Metabolic pathways)
chr1	73162363	73174254	11892	+	5.05745	1.58489e-64	6.30957e-63	UTR3	ENSSSCT00000059292	ENSSSCG00000037985	chr1	73162364	73180017	MTRES1	mitochondrial transcription rescue factor 1 [Source:VGNC Symbol;Acc:VGNC:90469]	GO:0000049(tRNA binding);GO:0003723(RNA binding);GO:0005739(mitochondrion);GO:0005759(mitochondrial matrix);GO:0043023(ribosomal large subunit binding);GO:0072344(rescue of stalled ribosome);GO:1903108(regulation of mitochondrial transcription)	NA
chr1	73549306	73567480	18175	+	3.52356	0.00295121	0.0131826	UTR5	ENSSSCT00000004840	ENSSSCG00000004379	chr1	73549307	73702020	SOBP	sine oculis binding protein homolog [Source:VGNC Symbol;Acc:VGNC:93329]	GO:0005634(nucleus);GO:0007605(sensory perception of sound);GO:0007626(locomotory behavior);GO:0032184(SUMO polymer binding);GO:0042472(inner ear morphogenesis);GO:0048513(animal organ development);GO:0050890(cognition);GO:0090102(cochlea development)	NA
chr1	73574593	73702020	127428	+	4.44626	2.95121e-09	2.29087e-08	UTR3	ENSSSCT00000087239	ENSSSCG00000004379	chr1	73549307	73702020	SOBP	sine oculis binding protein homolog [Source:VGNC Symbol;Acc:VGNC:93329]	GO:0005634(nucleus);GO:0007605(sensory perception of sound);GO:0007626(locomotory behavior);GO:0032184(SUMO polymer binding);GO:0042472(inner ear morphogenesis);GO:0048513(animal organ development);GO:0050890(cognition);GO:0090102(cochlea development)	NA
chr1	74286379	74291996	5618	+	5.44956	3.98107e-12	3.98107e-11	UTR3	ENSSSCT00000022342	ENSSSCG00000004384	chr1	74271042	74292681	NR2E1	nuclear receptor subfamily 2 group E member 1 [Source:VGNC Symbol;Acc:VGNC:90878]	GO:0000122(negative regulation of transcription by RNA polymerase II);GO:0000978(RNA polymerase II cis-regulatory region sequence-specific DNA binding);GO:0001227(DNA-binding transcription repressor activity, RNA polymerase II-specific);GO:0001228(DNA-binding transcription activator activity, RNA polymerase II-specific);GO:0001525(angiogenesis);GO:0001662(behavioral fear response);GO:0002052(posi…	NA
chr1	74586370	74588931	2562	+	3.52356	1.51356e-05	9.12011e-05	exonic	ENSSSCT00000022746	ENSSSCG00000040199	chr1	74367617	74591853	AFG1L	AFG1 like ATPase [Source:VGNC Symbol;Acc:VGNC:85170]	GO:0000166(nucleotide binding);GO:0005524(ATP binding);GO:0005737(cytoplasm);GO:0005739(mitochondrion);GO:0006123(mitochondrial electron transport, cytochrome c to oxygen);GO:0007005(mitochondrion organization);GO:0016887(ATP hydrolysis activity);GO:0031966(mitochondrial membrane);GO:0035694(mitochondrial protein catabolic process)	NA
chr1	74589168	74591853	2686	+	2.7866	0.0239883	0.0912011	UTR3	ENSSSCT00000046117	ENSSSCG00000040199	chr1	74367617	74591853	AFG1L	AFG1 like ATPase [Source:VGNC Symbol;Acc:VGNC:85170]	GO:0000166(nucleotide binding);GO:0005524(ATP binding);GO:0005737(cytoplasm);GO:0005739(mitochondrion);GO:0006123(mitochondrial electron transport, cytochrome c to oxygen);GO:0007005(mitochondrion organization);GO:0016887(ATP hydrolysis activity);GO:0031966(mitochondrial membrane);GO:0035694(mitochondrial protein catabolic process)	NA
chr1	74628217	74630215	1999	+	3.7866	1.25893e-30	2.51189e-29	UTR5	ENSSSCT00000004849	ENSSSCG00000004387	chr1	74628218	74760325	FOXO3	forkhead box O3 [Source:VGNC Symbol;Acc:VGNC:99715]	GO:0000122(negative regulation of transcription by RNA polymerase II);GO:0000976(transcription cis-regulatory region binding);GO:0000978(RNA polymerase II cis-regulatory region sequence-specific DNA binding);GO:0000981(DNA-binding transcription factor activity, RNA polymerase II-specific);GO:0001227(DNA-binding transcription repressor activity, RNA polymerase II-specific);GO:0001228(DNA-binding t…	01521(EGFR tyrosine kinase inhibitor resistance);04062(Chemokine signaling pathway);04068(FoxO signaling pathway);04137(Mitophagy - animal);04151(PI3K-Akt signaling pathway);04152(AMPK signaling pathway);04211(Longevity regulating pathway);04213(Longevity regulating pathway - multiple species);04218(Cellular senescence);04722(Neurotrophin signaling pathway);04917(Prolactin signaling pathway);0521…
chr1	74737087	74756016	18930	+	4.3505	1e-150	1e-148	UTR3	ENSSSCT00000004849	ENSSSCG00000004387	chr1	74628218	74760325	FOXO3	forkhead box O3 [Source:VGNC Symbol;Acc:VGNC:99715]	GO:0000122(negative regulation of transcription by RNA polymerase II);GO:0000976(transcription cis-regulatory region binding);GO:0000978(RNA polymerase II cis-regulatory region sequence-specific DNA binding);GO:0000981(DNA-binding transcription factor activity, RNA polymerase II-specific);GO:0001227(DNA-binding transcription repressor activity, RNA polymerase II-specific);GO:0001228(DNA-binding t…	01521(EGFR tyrosine kinase inhibitor resistance);04062(Chemokine signaling pathway);04068(FoxO signaling pathway);04137(Mitophagy - animal);04151(PI3K-Akt signaling pathway);04152(AMPK signaling pathway);04211(Longevity regulating pathway);04213(Longevity regulating pathway - multiple species);04218(Cellular senescence);04722(Neurotrophin signaling pathway);04917(Prolactin signaling pathway);0521…
chr1	75034276	75042641	8366	+	2.20163	0.0436516	0.157036	UTR3	ENSSSCT00000078940	ENSSSCG00000004388	chr1	74923868	75043060	ARMC2	armadillo repeat containing 2 [Source:VGNC Symbol;Acc:VGNC:103028]	GO:0007288(sperm axoneme assembly)	NA
chr1	75223402	75227022	3621	+	2.52356	0.0186209	0.0724436	UTR3	ENSSSCT00000004854	ENSSSCG00000004391	chr1	75171061	75227022	CEP57L1	centrosomal protein 57 like 1 [Source:VGNC Symbol;Acc:VGNC:86573]	GO:0005737(cytoplasm);GO:0005813(centrosome);GO:0008017(microtubule binding);GO:0016020(membrane);GO:0016021(integral component of membrane);GO:0042802(identical protein binding);GO:0043015(gamma-tubulin binding)	NA
chr1	75510980	75511706	727	+	3.10434	3.16228e-42	7.94328e-41	UTR3	ENSSSCT00000004871	ENSSSCG00000004408	chr1	75508350	75512153	SMPD2	sphingomyelin phosphodiesterase 2 [Source:VGNC Symbol;Acc:VGNC:93262]	GO:0003824(catalytic activity);GO:0004620(phospholipase activity);GO:0004767(sphingomyelin phosphodiesterase activity);GO:0005783(endoplasmic reticulum);GO:0005887(integral component of plasma membrane);GO:0005901(caveola);GO:0006684(sphingomyelin metabolic process);GO:0006685(sphingomyelin catabolic process);GO:0008081(phosphoric diester hydrolase activity);GO:0016020(membrane);GO:0016021(integr…	00600(Sphingolipid metabolism);01100(Metabolic pathways);04071(Sphingolipid signaling pathway)
chr1	76839733	76839885	153	+	1.31615	0.0446684	0.159221	UTR5	ENSSSCT00000004855	ENSSSCG00000004392	chr1	76839734	76863722	ENSSSCG00000004392	adenosylmethionine decarboxylase 1 [Source:VGNC Symbol;Acc:VGNC:103024]	GO:0004014(adenosylmethionine decarboxylase activity);GO:0005829(cytosol);GO:0006557(obsolete S-adenosylmethioninamine biosynthetic process);GO:0006596(polyamine biosynthetic process);GO:0006597(spermine biosynthetic process);GO:0008295(spermidine biosynthetic process);GO:0016829(lyase activity);GO:0016831(carboxy-lyase activity);GO:0019810(putrescine binding)	00270(Cysteine and methionine metabolism);00330(Arginine and proline metabolism);01100(Metabolic pathways)
chr1	76896755	76908592	11838	+	2.90111	1e-36	2.51189e-35	UTR3	ENSSSCT00000004856	ENSSSCG00000004393	chr1	76896756	76909749	GTF3C6	ral transcription factor IIIC subunit 6 [Source:VGNC Symbol;Acc:VGNC:88741]	GO:0000127(transcription factor TFIIIC complex);GO:0000995(RNA polymerase III general transcription initiation factor activity);GO:0003677(DNA binding);GO:0005654(nucleoplasm);GO:0006383(transcription by RNA polymerase III);GO:0016604(nuclear body)	NA
chr1	76917184	76921009	3826	+	1.07724	0.0147911	0.0588844	UTR5	ENSSSCT00000004857	ENSSSCG00000004394	chr1	76917185	76963831	RPF2	ribosome production factor 2 homolog [Source:VGNC Symbol;Acc:VGNC:92422]	GO:0000027(ribosomal large subunit assembly);GO:0000463(maturation of LSU-rRNA from tricistronic rRNA transcript (SSU-rRNA, 5.8S rRNA, LSU-rRNA));GO:0000470(maturation of LSU-rRNA);GO:0005634(nucleus);GO:0005654(nucleoplasm);GO:0005694(chromosome);GO:0005730(nucleolus);GO:0006364(rRNA processing);GO:0008097(5S rRNA binding);GO:0019843(rRNA binding);GO:0042273(ribosomal large subunit biogenesis);G…	NA
chr1	76957139	76958213	1075	+	2.33914	3.23594e-05	0.000190546	UTR3	ENSSSCT00000004857	ENSSSCG00000004394	chr1	76917185	76963831	RPF2	ribosome production factor 2 homolog [Source:VGNC Symbol;Acc:VGNC:92422]	GO:0000027(ribosomal large subunit assembly);GO:0000463(maturation of LSU-rRNA from tricistronic rRNA transcript (SSU-rRNA, 5.8S rRNA, LSU-rRNA));GO:0000470(maturation of LSU-rRNA);GO:0005634(nucleus);GO:0005654(nucleoplasm);GO:0005694(chromosome);GO:0005730(nucleolus);GO:0006364(rRNA processing);GO:0008097(5S rRNA binding);GO:0019843(rRNA binding);GO:0042273(ribosomal large subunit biogenesis);G…	NA
chr1	77166201	77167447	1247	+	3.36457	0.00295121	0.0131826	exonic	ENSSSCT00000004882	ENSSSCG00000041409	chr1	77159461	77167447	MFSD4B	major facilitator superfamily domain containing 4B [Source:HGNC Symbol;Acc:HGNC:21053]	GO:0016020(membrane);GO:0016021(integral component of membrane)	NA
chr1	77400524	77406876	6353	+	3.20163	0.00042658	0.00218776	ncRNA_exonic	ENSSSCT00000079943	ENSSSCG00000050853	chr1	77405603	77431375	ENSSSCG00000050853	NA	NA	NA
chr1	77424377	77425096	720	+	2.7866	0.0416869	0.568853	ncRNA_exonic	ENSSSCT00000081336	ENSSSCG00000050067	chr1	77400525	77426142	ENSSSCG00000050067	NA	NA	NA
chr1	78005846	78019530	13685	+	3.00899	0.0218776	0.31989	UTR3	ENSSSCT00000057912	ENSSSCG00000004422	chr1	78005847	78019709	CCN6	cellular communication network factor 6 [Source:VGNC Symbol;Acc:VGNC:86347]	GO:0005178(integrin binding);GO:0005576(extracellular region);GO:0005615(extracellular space);GO:0005739(mitochondrion);GO:0007155(cell adhesion);GO:0007165(signal transduction);GO:0008201(heparin binding);GO:0008285(negative regulation of cell population proliferation);GO:0016525(negative regulation of angiogenesis);GO:0031012(extracellular matrix);GO:0051881(regulation of mitochondrial membrane…	NA
chr1	81934678	81997273	62596	+	2.42492	7.24436e-08	5.24807e-07	UTR5	ENSSSCT00000004906	ENSSSCG00000004441	chr1	81934679	82062982	DSE	dermatan sulfate epimerase [Source:VGNC Symbol;Acc:VGNC:103084]	GO:0005783(endoplasmic reticulum);GO:0005794(Golgi apparatus);GO:0016020(membrane);GO:0016021(integral component of membrane);GO:0016853(isomerase activity);GO:0030204(chondroitin sulfate metabolic process);GO:0030205(dermatan sulfate metabolic process);GO:0030208(dermatan sulfate biosynthetic process);GO:0047757(chondroitin-glucuronate 5-epimerase activity)	00532(Glycosaminoglycan biosynthesis - chondroitin sulfate / dermatan sulfate);01100(Metabolic pathways)
chr1	82058714	82062982	4269	+	3.36457	0	0	UTR3	ENSSSCT00000004906	ENSSSCG00000004441	chr1	81934679	82062982	DSE	dermatan sulfate epimerase [Source:VGNC Symbol;Acc:VGNC:103084]	GO:0005783(endoplasmic reticulum);GO:0005794(Golgi apparatus);GO:0016020(membrane);GO:0016021(integral component of membrane);GO:0016853(isomerase activity);GO:0030204(chondroitin sulfate metabolic process);GO:0030205(dermatan sulfate metabolic process);GO:0030208(dermatan sulfate biosynthetic process);GO:0047757(chondroitin-glucuronate 5-epimerase activity)	00532(Glycosaminoglycan biosynthesis - chondroitin sulfate / dermatan sulfate);01100(Metabolic pathways)
chr1	82172239	82182177	9939	+	2.20163	3.16228e-30	5.01187e-29	UTR3	ENSSSCT00000004911	ENSSSCG00000004446	chr1	82161741	82182177	RWDD1	RWD domain containing 1 [Source:VGNC Symbol;Acc:VGNC:104051]	GO:0002181(cytoplasmic translation);GO:0005844(polysome)	NA
chr1	83184853	83295785	110933	+	2.7866	3.98107e-21	6.30957e-20	UTR3	ENSSSCT00000032416	ENSSSCG00000026346	chr1	83140635	83295785	UBE3D	ubiquitin protein ligase E3D [Source:VGNC Symbol;Acc:VGNC:94655]	GO:0000151(ubiquitin ligase complex);GO:0000209(protein polyubiquitination);GO:0006513(protein monoubiquitination);GO:0030332(cyclin binding);GO:0044390(ubiquitin-like protein conjugating enzyme binding);GO:0051865(protein autoubiquitination);GO:0061630(ubiquitin protein ligase activity)	NA
chr1	83973581	83984325	10745	+	3.52356	0.000831764	0.00398107	UTR5	ENSSSCT00000004926	ENSSSCG00000004460	chr1	83973582	84070554	IBTK	inhibitor of Bruton tyrosine kinase [Source:VGNC Symbol;Acc:VGNC:89017]	GO:0001933(negative regulation of protein phosphorylation);GO:0005654(nucleoplasm);GO:0005737(cytoplasm);GO:0019901(protein kinase binding);GO:0030292(protein tyrosine kinase inhibitor activity);GO:0051209(release of sequestered calcium ion into cytosol);GO:0061099(negative regulation of protein tyrosine kinase activity)	NA
chr1	84003321	84009038	5718	+	2.60407	7.58578e-08	5.49541e-07	exonic	ENSSSCT00000004926	ENSSSCG00000004460	chr1	83973582	84070554	IBTK	inhibitor of Bruton tyrosine kinase [Source:VGNC Symbol;Acc:VGNC:89017]	GO:0001933(negative regulation of protein phosphorylation);GO:0005654(nucleoplasm);GO:0005737(cytoplasm);GO:0019901(protein kinase binding);GO:0030292(protein tyrosine kinase inhibitor activity);GO:0051209(release of sequestered calcium ion into cytosol);GO:0061099(negative regulation of protein tyrosine kinase activity)	NA
chr1	84545201	84548427	3227	+	4.9542	5.01187e-22	7.94328e-21	UTR3	ENSSSCT00000004931	ENSSSCG00000004464	chr1	84545202	84552134	TENT5A	terminal nucleotidyltransferase 5A [Source:VGNC Symbol;Acc:VGNC:93873]	GO:0004652(polynucleotide adenylyltransferase activity);GO:0005737(cytoplasm);GO:0009617(response to bacterium);GO:0030278(regulation of ossification);GO:0030501(positive regulation of bone mineralization);GO:0045669(positive regulation of osteoblast differentiation);GO:0048255(mRNA stabilization);GO:1990817(RNA adenylyltransferase activity)	NA
chr1	84551296	84552134	839	+	2.20163	0.018197	0.0707946	UTR3	ENSSSCT00000004931	ENSSSCG00000004464	chr1	84545202	84552134	TENT5A	terminal nucleotidyltransferase 5A [Source:VGNC Symbol;Acc:VGNC:93873]	GO:0004652(polynucleotide adenylyltransferase activity);GO:0005737(cytoplasm);GO:0009617(response to bacterium);GO:0030278(regulation of ossification);GO:0030501(positive regulation of bone mineralization);GO:0045669(positive regulation of osteoblast differentiation);GO:0048255(mRNA stabilization);GO:1990817(RNA adenylyltransferase activity)	NA
chr1	86194050	86194378	329	+	1.4489	0.0102329	0.0416869	UTR3	ENSSSCT00000028339	ENSSSCG00000028080	chr1	86163868	86195987	ELOVL4	ELOVL fatty acid elongase 4 [Source:VGNC Symbol;Acc:VGNC:87660]	GO:0005783(endoplasmic reticulum);GO:0005789(endoplasmic reticulum membrane);GO:0006629(lipid metabolic process);GO:0006631(fatty acid metabolic process);GO:0006633(fatty acid biosynthetic process);GO:0006636(unsaturated fatty acid biosynthetic process);GO:0008610(lipid biosynthetic process);GO:0009922(fatty acid elongase activity);GO:0016020(membrane);GO:0016021(integral component of membrane);G…	00062(Fatty acid elongation);01040(Biosynthesis of unsaturated fatty acids);01100(Metabolic pathways);01212(Fatty acid metabolism)
chr1	86597282	86675464	78183	+	4.00899	0.000114815	0.000630957	UTR5	ENSSSCT00000004936	ENSSSCG00000004469	chr1	86597283	86685068	LCA5	lebercilin LCA5 [Source:VGNC Symbol;Acc:VGNC:89654]	GO:0005929(cilium);GO:0005930(axoneme);GO:0032391(photoreceptor connecting cilium);GO:0042073(intraciliary transport);GO:0044877(protein-containing complex binding)	NA
chr1	86676458	86683332	6875	+	3.65535	8.91251e-08	6.45654e-07	UTR3	ENSSSCT00000004936	ENSSSCG00000004469	chr1	86597283	86685068	LCA5	lebercilin LCA5 [Source:VGNC Symbol;Acc:VGNC:89654]	GO:0005929(cilium);GO:0005930(axoneme);GO:0032391(photoreceptor connecting cilium);GO:0042073(intraciliary transport);GO:0044877(protein-containing complex binding)	NA
chr1	86954464	86987372	32909	+	2.45154	1.25893e-57	5.01187e-56	UTR3	ENSSSCT00000004938	ENSSSCG00000004470	chr1	86954465	86987460	HMGN3	high mobility group nucleosomal binding domain 3 [Source:VGNC Symbol;Acc:VGNC:88908]	GO:0000785(chromatin);GO:0003682(chromatin binding);GO:0005634(nucleus);GO:0005654(nucleoplasm);GO:0005829(cytosol);GO:0006325(chromatin organization);GO:0031492(nucleosomal DNA binding);GO:0045944(positive regulation of transcription by RNA polymerase II);GO:0061178(regulation of insulin secretion involved in cellular response to glucose stimulus)	NA
chr1	87210330	87212946	2617	+	2.65992	6.60693e-05	0.000371535	exonic	ENSSSCT00000004941	ENSSSCG00000004473	chr1	87117092	87243675	PHIP	pleckstrin homology domain interacting protein [Source:VGNC Symbol;Acc:VGNC:91392]	GO:0005158(insulin receptor binding);GO:0005634(nucleus);GO:0006357(regulation of transcription by RNA polymerase II);GO:0007010(cytoskeleton organization);GO:0008286(insulin receptor signaling pathway);GO:0008360(regulation of cell shape);GO:0022604(regulation of cell morphogenesis);GO:0045944(positive regulation of transcription by RNA polymerase II);GO:0070577(lysine-acetylated histone binding…	NA
chr1	87237298	87242897	5600	+	4.34341	6.30957e-34	1.25893e-32	UTR3	ENSSSCT00000004941	ENSSSCG00000004473	chr1	87117092	87243675	PHIP	pleckstrin homology domain interacting protein [Source:VGNC Symbol;Acc:VGNC:91392]	GO:0005158(insulin receptor binding);GO:0005634(nucleus);GO:0006357(regulation of transcription by RNA polymerase II);GO:0007010(cytoskeleton organization);GO:0008286(insulin receptor signaling pathway);GO:0008360(regulation of cell shape);GO:0022604(regulation of cell morphogenesis);GO:0045944(positive regulation of transcription by RNA polymerase II);GO:0070577(lysine-acetylated histone binding…	NA
chr1	87243195	87243465	271	+	1.46467	0.0389045	0.141254	UTR3	ENSSSCT00000004941	ENSSSCG00000004473	chr1	87117092	87243675	PHIP	pleckstrin homology domain interacting protein [Source:VGNC Symbol;Acc:VGNC:91392]	GO:0005158(insulin receptor binding);GO:0005634(nucleus);GO:0006357(regulation of transcription by RNA polymerase II);GO:0007010(cytoskeleton organization);GO:0008286(insulin receptor signaling pathway);GO:0008360(regulation of cell shape);GO:0022604(regulation of cell morphogenesis);GO:0045944(positive regulation of transcription by RNA polymerase II);GO:0070577(lysine-acetylated histone binding…	NA
chr1	88596236	88599430	3195	+	5.62644	2.51189e-76	1.25893e-74	UTR3	ENSSSCT00000004943	ENSSSCG00000004475	chr1	88596237	88601757	HTR1B	5-hydroxytryptamine receptor 1B [Source:NCBI gene (formerly Entrezgene);Acc:397563]	GO:0002031(G protein-coupled receptor internalization);GO:0004930(G protein-coupled receptor activity);GO:0004993(G protein-coupled serotonin receptor activity);GO:0005737(cytoplasm);GO:0005783(endoplasmic reticulum);GO:0005886(plasma membrane);GO:0005887(integral component of plasma membrane);GO:0007165(signal transduction);GO:0007186(G protein-coupled receptor signaling pathway);GO:0007193(aden…	04024(cAMP signaling pathway);04080(Neuroactive ligand-receptor interaction);04726(Serotonergic synapse);04742(Taste transduction)
chr1	90686561	90687162	602	+	3.41954	1.58489e-75	7.94328e-74	UTR3	ENSSSCT00000044778	ENSSSCG00000033155	chr1	90650560	90688002	TMEM30A	transmembrane protein 30A [Source:VGNC Symbol;Acc:VGNC:94170]	GO:0005783(endoplasmic reticulum);GO:0005794(Golgi apparatus);GO:0005886(plasma membrane);GO:0006855(xenobiotic transmembrane transport);GO:0010976(positive regulation of neuron projection development);GO:0015247(aminophospholipid flippase activity);GO:0015914(phospholipid transport);GO:0015917(aminophospholipid transport);GO:0016020(membrane);GO:0016021(integral component of membrane);GO:0030658…	NA
chr1	90768280	90768641	362	+	2.36177	3.98107e-11	3.38844e-10	exonic	ENSSSCT00000004955	ENSSSCG00000004484	chr1	90744612	90875118	COL12A1	collagen type XII alpha 1 chain [Source:VGNC Symbol;Acc:VGNC:86864]	GO:0005576(extracellular region);GO:0005581(collagen trimer);GO:0005615(extracellular space);GO:0035987(endodermal cell differentiation);GO:0062023(collagen-containing extracellular matrix);GO:0110165(cellular anatomical entity)	04974(Protein digestion and absorption)
chr1	92424678	92425044	367	+	2.33342	0	0	exonic	ENSSSCT00000004960	ENSSSCG00000004489	chr1	92421230	92425044	EEF1A1	eukaryotic translation elongation factor 1 alpha 1 [Source:NCBI gene (formerly Entrezgene);Acc:574059]	GO:0000049(tRNA binding);GO:0000166(nucleotide binding);GO:0003746(translation elongation factor activity);GO:0003924(GTPase activity);GO:0005516(calmodulin binding);GO:0005525(GTP binding);GO:0005634(nucleus);GO:0005730(nucleolus);GO:0005737(cytoplasm);GO:0005829(cytosol);GO:0005886(plasma membrane);GO:0006412(translation);GO:0006414(translational elongation);GO:0019900(kinase binding);GO:001990…	03013(RNA transport);05134(Legionellosis);05140(Leishmaniasis)
chr1	94295850	94558767	262918	+	4.88264	1.25893e-63	5.01187e-62	UTR5	ENSSSCT00000004961	ENSSSCG00000004490	chr1	94295851	94663017	SETBP1	SET binding protein 1 [Source:VGNC Symbol;Acc:VGNC:92756]	GO:0003677(DNA binding);GO:0005634(nucleus);GO:0005654(nucleoplasm);GO:0005829(cytosol);GO:0016604(nuclear body)	NA
chr1	94559006	94559366	361	+	0.948601	0.00524807	0.0229087	exonic	ENSSSCT00000004961	ENSSSCG00000004490	chr1	94295851	94663017	SETBP1	SET binding protein 1 [Source:VGNC Symbol;Acc:VGNC:92756]	GO:0003677(DNA binding);GO:0005634(nucleus);GO:0005654(nucleoplasm);GO:0005829(cytosol);GO:0016604(nuclear body)	NA
chr1	94559724	94560084	361	+	1.67356	1.1749e-10	1e-09	exonic	ENSSSCT00000004961	ENSSSCG00000004490	chr1	94295851	94663017	SETBP1	SET binding protein 1 [Source:VGNC Symbol;Acc:VGNC:92756]	GO:0003677(DNA binding);GO:0005634(nucleus);GO:0005654(nucleoplasm);GO:0005829(cytosol);GO:0016604(nuclear body)	NA
chr1	94560532	94662029	101498	+	3.52356	1.99526e-53	6.30957e-52	UTR3	ENSSSCT00000004961	ENSSSCG00000004490	chr1	94295851	94663017	SETBP1	SET binding protein 1 [Source:VGNC Symbol;Acc:VGNC:92756]	GO:0003677(DNA binding);GO:0005634(nucleus);GO:0005654(nucleoplasm);GO:0005829(cytosol);GO:0016604(nuclear body)	NA
chr1	95809187	95866151	56965	+	3.97269	3.98107e-65	1.99526e-63	UTR5	ENSSSCT00000004972	ENSSSCG00000004500	chr1	95809188	95895020	C18orf25	chromosome 1 C18orf25 homolog [Source:VGNC Symbol;Acc:VGNC:85964]	GO:0006511(ubiquitin-dependent protein catabolic process);GO:0016567(protein ubiquitination);GO:0061630(ubiquitin protein ligase activity)	NA
chr1	96631064	96636340	5277	+	2.7866	0.0331131	0.468813	exonic	ENSSSCT00000088986	ENSSSCG00000022643	chr1	96566848	96676519	KATNAL2	katanin catalytic subunit A1 like 2 [Source:VGNC Symbol;Acc:VGNC:89311]	GO:0000166(nucleotide binding);GO:0000922(spindle pole);GO:0005524(ATP binding);GO:0005737(cytoplasm);GO:0005819(spindle);GO:0005856(cytoskeleton);GO:0005874(microtubule);GO:0008017(microtubule binding);GO:0008568(microtubule severing ATPase activity);GO:0016853(isomerase activity);GO:0016887(ATP hydrolysis activity);GO:0051013(microtubule severing)	NA
chr1	96673051	96675385	2335	+	4.00899	0.00018197	0.000977237	UTR3	ENSSSCT00000088986	ENSSSCG00000022643	chr1	96566848	96676519	KATNAL2	katanin catalytic subunit A1 like 2 [Source:VGNC Symbol;Acc:VGNC:89311]	GO:0000166(nucleotide binding);GO:0000922(spindle pole);GO:0005524(ATP binding);GO:0005737(cytoplasm);GO:0005819(spindle);GO:0005856(cytoskeleton);GO:0005874(microtubule);GO:0008017(microtubule binding);GO:0008568(microtubule severing ATPase activity);GO:0016853(isomerase activity);GO:0016887(ATP hydrolysis activity);GO:0051013(microtubule severing)	NA
chr1	98354267	98354687	421	+	1.66903	0.000109648	0.00060256	exonic	ENSSSCT00000004978	ENSSSCG00000004506	chr1	98133342	98456433	CTIF	cap binding complex dependent translation initiation factor [Source:VGNC Symbol;Acc:VGNC:87062]	GO:0000184(nuclear-transcribed mRNA catabolic process, nonsense-mediated decay);GO:0003723(RNA binding);GO:0003743(translation initiation factor activity);GO:0005829(cytosol);GO:0006413(translational initiation);GO:0006446(regulation of translational initiation);GO:0008494(translation activator activity);GO:0045727(positive regulation of translation);GO:0048471(perinuclear region of cytoplasm)	NA
chr1	98449420	98451498	2079	+	3.22651	1.99526e-14	1.99526e-13	UTR3	ENSSSCT00000004978	ENSSSCG00000004506	chr1	98133342	98456433	CTIF	cap binding complex dependent translation initiation factor [Source:VGNC Symbol;Acc:VGNC:87062]	GO:0000184(nuclear-transcribed mRNA catabolic process, nonsense-mediated decay);GO:0003723(RNA binding);GO:0003743(translation initiation factor activity);GO:0005829(cytosol);GO:0006413(translational initiation);GO:0006446(regulation of translational initiation);GO:0008494(translation activator activity);GO:0045727(positive regulation of translation);GO:0048471(perinuclear region of cytoplasm)	NA
chr1	100521851	100531519	9669	+	4.3505	1.99526e-49	6.30957e-48	UTR3	ENSSSCT00000026385	ENSSSCG00000024479	chr1	100514760	100535993	ELAC1	elaC ribonuclease Z 1 [Source:VGNC Symbol;Acc:VGNC:97975]	GO:0004518(nuclease activity);GO:0004519(endonuclease activity);GO:0005634(nucleus);GO:0005654(nucleoplasm);GO:0005829(cytosol);GO:0008033(tRNA processing);GO:0016787(hydrolase activity);GO:0016891(endoribonuclease activity, producing 5'-phosphomonoesters);GO:0034414(tRNA 3'-trailer cleavage, endonucleolytic);GO:0042779(tRNA 3'-trailer cleavage);GO:0042781(3'-tRNA processing endoribonuclease acti…	03013(RNA transport)
chr1	100535783	100535993	211	+	2.7866	0.0186209	0.0724436	UTR3	ENSSSCT00000026385	ENSSSCG00000024479	chr1	100514760	100535993	ELAC1	elaC ribonuclease Z 1 [Source:VGNC Symbol;Acc:VGNC:97975]	GO:0004518(nuclease activity);GO:0004519(endonuclease activity);GO:0005634(nucleus);GO:0005654(nucleoplasm);GO:0005829(cytosol);GO:0008033(tRNA processing);GO:0016787(hydrolase activity);GO:0016891(endoribonuclease activity, producing 5'-phosphomonoesters);GO:0034414(tRNA 3'-trailer cleavage, endonucleolytic);GO:0042779(tRNA 3'-trailer cleavage);GO:0042781(3'-tRNA processing endoribonuclease acti…	03013(RNA transport)
chr1	100589849	100590119	271	+	3.18745	3.16228e-24	5.01187e-23	UTR5	ENSSSCT00000004997	ENSSSCG00000004524	chr1	100589850	100628029	SMAD4	SMAD family member 4 [Source:VGNC Symbol;Acc:VGNC:93218]	GO:0000122(negative regulation of transcription by RNA polymerase II);GO:0000785(chromatin);GO:0000976(transcription cis-regulatory region binding);GO:0000977(RNA polymerase II transcription regulatory region sequence-specific DNA binding);GO:0000978(RNA polymerase II cis-regulatory region sequence-specific DNA binding);GO:0000981(DNA-binding transcription factor activity, RNA polymerase II-speci…	04068(FoxO signaling pathway);04110(Cell cycle);04310(Wnt signaling pathway);04350(TGF-beta signaling pathway);04371(Apelin signaling pathway);04390(Hippo signaling pathway);04520(Adherens junction);04550(Signaling pathways regulating pluripotency of stem cells);04659(Th17 cell differentiation);04933(AGE-RAGE signaling pathway in diabetic complications);05161(Hepatitis B);05166(Human T-cell leuke…
chr1	100624939	100626836	1898	+	1.5656	4.67735e-07	3.16228e-06	UTR3	ENSSSCT00000004997	ENSSSCG00000004524	chr1	100589850	100628029	SMAD4	SMAD family member 4 [Source:VGNC Symbol;Acc:VGNC:93218]	GO:0000122(negative regulation of transcription by RNA polymerase II);GO:0000785(chromatin);GO:0000976(transcription cis-regulatory region binding);GO:0000977(RNA polymerase II transcription regulatory region sequence-specific DNA binding);GO:0000978(RNA polymerase II cis-regulatory region sequence-specific DNA binding);GO:0000981(DNA-binding transcription factor activity, RNA polymerase II-speci…	04068(FoxO signaling pathway);04110(Cell cycle);04310(Wnt signaling pathway);04350(TGF-beta signaling pathway);04371(Apelin signaling pathway);04390(Hippo signaling pathway);04520(Adherens junction);04550(Signaling pathways regulating pluripotency of stem cells);04659(Th17 cell differentiation);04933(AGE-RAGE signaling pathway in diabetic complications);05161(Hepatitis B);05166(Human T-cell leuke…
chr1	103815056	103820351	5296	+	4	0	0	UTR3	ENSSSCT00000005003	ENSSSCG00000004529	chr1	103794281	103824644	POLI	DNA polymerase iota [Source:VGNC Symbol;Acc:VGNC:91636]	GO:0003684(damaged DNA binding);GO:0003887(DNA-directed DNA polymerase activity);GO:0006259(DNA metabolic process);GO:0006281(DNA repair);GO:0006974(cellular response to DNA damage stimulus);GO:0016607(nuclear speck);GO:0019985(translesion synthesis);GO:0036464(cytoplasmic ribonucleoprotein granule);GO:0071897(DNA biosynthetic process)	03460(Fanconi anemia pathway)
chr1	103862483	103867271	4789	+	3.57289	4.57088e-08	3.31131e-07	UTR5	ENSSSCT00000005005	ENSSSCG00000004531	chr1	103861246	103887284	C18orf54	chromosome 1 C18orf54 homolog [Source:VGNC Symbol;Acc:VGNC:85965]	GO:0008285(negative regulation of cell population proliferation)	NA
chr1	103882608	103883492	885	+	4.59096	1.20226e-06	7.94328e-06	UTR3	ENSSSCT00000005005	ENSSSCG00000004531	chr1	103861246	103887284	C18orf54	chromosome 1 C18orf54 homolog [Source:VGNC Symbol;Acc:VGNC:85965]	GO:0008285(negative regulation of cell population proliferation)	NA
chr1	106125136	106148795	23660	+	2.80941	5.01187e-12	3.98107e-11	exonic	ENSSSCT00000005012	ENSSSCG00000004538	chr1	106036029	106411724	WDR7	WD repeat domain 7 [Source:VGNC Symbol;Acc:VGNC:94936]	GO:0002244(hematopoietic progenitor cell differentiation);GO:0005737(cytoplasm)	NA
chr1	106409660	106410140	481	+	3.848	1.99526e-28	3.16228e-27	UTR3	ENSSSCT00000005012	ENSSSCG00000004538	chr1	106036029	106411724	WDR7	WD repeat domain 7 [Source:VGNC Symbol;Acc:VGNC:94936]	GO:0002244(hematopoietic progenitor cell differentiation);GO:0005737(cytoplasm)	NA
chr1	106751737	106797550	45814	+	2.7866	0.0416869	0.568853	exonic	ENSSSCT00000005015	ENSSSCG00000004540	chr1	106751738	106799607	ONECUT2	one cut homeobox 2 [Source:VGNC Symbol;Acc:VGNC:91043]	GO:0000978(RNA polymerase II cis-regulatory region sequence-specific DNA binding);GO:0000981(DNA-binding transcription factor activity, RNA polymerase II-specific);GO:0001228(DNA-binding transcription activator activity, RNA polymerase II-specific);GO:0001889(liver development);GO:0001952(regulation of cell-matrix adhesion);GO:0002064(epithelial cell development);GO:0003677(DNA binding);GO:000370…	NA
chr1	106797698	106798683	986	+	4.00899	0.00018197	0.000977237	UTR3	ENSSSCT00000005015	ENSSSCG00000004540	chr1	106751738	106799607	ONECUT2	one cut homeobox 2 [Source:VGNC Symbol;Acc:VGNC:91043]	GO:0000978(RNA polymerase II cis-regulatory region sequence-specific DNA binding);GO:0000981(DNA-binding transcription factor activity, RNA polymerase II-specific);GO:0001228(DNA-binding transcription activator activity, RNA polymerase II-specific);GO:0001889(liver development);GO:0001952(regulation of cell-matrix adhesion);GO:0002064(epithelial cell development);GO:0003677(DNA binding);GO:000370…	NA
chr1	106798801	106799607	807	+	4.2854	1.51356e-05	9.12011e-05	UTR3	ENSSSCT00000005015	ENSSSCG00000004540	chr1	106751738	106799607	ONECUT2	one cut homeobox 2 [Source:VGNC Symbol;Acc:VGNC:91043]	GO:0000978(RNA polymerase II cis-regulatory region sequence-specific DNA binding);GO:0000981(DNA-binding transcription factor activity, RNA polymerase II-specific);GO:0001228(DNA-binding transcription activator activity, RNA polymerase II-specific);GO:0001889(liver development);GO:0001952(regulation of cell-matrix adhesion);GO:0002064(epithelial cell development);GO:0003677(DNA binding);GO:000370…	NA
chr1	106963222	106963429	208	+	1.26903	0.0114815	0.0457088	ncRNA_exonic	ENSSSCT00000092369	ENSSSCG00000057874	chr1	106933269	106963960	ENSSSCG00000057874	NA	NA	NA
chr1	106963723	106963960	238	+	3.20163	0.00549541	0.0234423	ncRNA_exonic	ENSSSCT00000092369	ENSSSCG00000057874	chr1	106933269	106963960	ENSSSCG00000057874	NA	NA	NA
chr1	106970639	106970788	150	+	1.0072	0.0281838	0.104232	UTR5	ENSSSCT00000005018	ENSSSCG00000004543	chr1	106970640	107001564	MTFMT	mitochondrial methionyl-tRNA formyltransferase [Source:VGNC Symbol;Acc:VGNC:90445]	GO:0003824(catalytic activity);GO:0004479(methionyl-tRNA formyltransferase activity);GO:0005739(mitochondrion);GO:0006412(translation);GO:0006413(translational initiation);GO:0009058(biosynthetic process);GO:0016740(transferase activity);GO:0016742(hydroxymethyl-, formyl- and related transferase activity);GO:0071951(conversion of methionyl-tRNA to N-formyl-methionyl-tRNA)	00670(One carbon pool by folate);00970(Aminoacyl-tRNA biosynthesis)
chr1	106998611	107001179	2569	+	3.00899	8.51138e-07	5.7544e-06	UTR3	ENSSSCT00000005018	ENSSSCG00000004543	chr1	106970640	107001564	MTFMT	mitochondrial methionyl-tRNA formyltransferase [Source:VGNC Symbol;Acc:VGNC:90445]	GO:0003824(catalytic activity);GO:0004479(methionyl-tRNA formyltransferase activity);GO:0005739(mitochondrion);GO:0006412(translation);GO:0006413(translational initiation);GO:0009058(biosynthetic process);GO:0016740(transferase activity);GO:0016742(hydroxymethyl-, formyl- and related transferase activity);GO:0071951(conversion of methionyl-tRNA to N-formyl-methionyl-tRNA)	00670(One carbon pool by folate);00970(Aminoacyl-tRNA biosynthesis)
chr1	107218656	107219911	1256	+	3.89724	0.000363078	0.00186209	UTR5	ENSSSCT00000005023	ENSSSCG00000004548	chr1	107218657	107227168	PIF1	PIF1 5'-to-3' DNA helicase [Source:VGNC Symbol;Acc:VGNC:91418]	GO:0000002(mitochondrial genome maintenance);GO:0000166(nucleotide binding);GO:0000287(magnesium ion binding);GO:0000723(telomere maintenance);GO:0000781(chromosome, telomeric region);GO:0003677(DNA binding);GO:0003678(DNA helicase activity);GO:0004386(helicase activity);GO:0005524(ATP binding);GO:0005634(nucleus);GO:0005739(mitochondrion);GO:0006281(DNA repair);GO:0006310(DNA recombination);GO:0…	NA
chr1	107226747	107227168	422	+	2.0072	0.00912011	0.0371535	UTR3	ENSSSCT00000005023	ENSSSCG00000004548	chr1	107218657	107227168	PIF1	PIF1 5'-to-3' DNA helicase [Source:VGNC Symbol;Acc:VGNC:91418]	GO:0000002(mitochondrial genome maintenance);GO:0000166(nucleotide binding);GO:0000287(magnesium ion binding);GO:0000723(telomere maintenance);GO:0000781(chromosome, telomeric region);GO:0003677(DNA binding);GO:0003678(DNA helicase activity);GO:0004386(helicase activity);GO:0005524(ATP binding);GO:0005634(nucleus);GO:0005739(mitochondrion);GO:0006281(DNA repair);GO:0006310(DNA recombination);GO:0…	NA
chr1	107325190	107325371	182	+	1.37295	0.00125893	0.0060256	UTR5	ENSSSCT00000005026	ENSSSCG00000004550	chr1	107325191	107339309	OAZ2	ornithine decarboxylase antizyme 2 [Source:VGNC Symbol;Acc:VGNC:91009]	GO:0005829(cytosol);GO:0006595(polyamine metabolic process);GO:0008073(ornithine decarboxylase inhibitor activity);GO:0043086(negative regulation of catalytic activity);GO:0045732(positive regulation of protein catabolic process);GO:0050790(regulation of catalytic activity);GO:0090316(positive regulation of intracellular protein transport);GO:1902268(negative regulation of polyamine transmembrane…	NA
chr1	107338140	107338590	451	+	1.65992	3.98107e-25	6.30957e-24	UTR3	ENSSSCT00000005026	ENSSSCG00000004550	chr1	107325191	107339309	OAZ2	ornithine decarboxylase antizyme 2 [Source:VGNC Symbol;Acc:VGNC:91009]	GO:0005829(cytosol);GO:0006595(polyamine metabolic process);GO:0008073(ornithine decarboxylase inhibitor activity);GO:0043086(negative regulation of catalytic activity);GO:0045732(positive regulation of protein catabolic process);GO:0050790(regulation of catalytic activity);GO:0090316(positive regulation of intracellular protein transport);GO:1902268(negative regulation of polyamine transmembrane…	NA
chr1	107339158	107339309	152	+	3.00899	0.000489779	0.00245471	UTR3	ENSSSCT00000005026	ENSSSCG00000004550	chr1	107325191	107339309	OAZ2	ornithine decarboxylase antizyme 2 [Source:VGNC Symbol;Acc:VGNC:91009]	GO:0005829(cytosol);GO:0006595(polyamine metabolic process);GO:0008073(ornithine decarboxylase inhibitor activity);GO:0043086(negative regulation of catalytic activity);GO:0045732(positive regulation of protein catabolic process);GO:0050790(regulation of catalytic activity);GO:0090316(positive regulation of intracellular protein transport);GO:1902268(negative regulation of polyamine transmembrane…	NA
chr1	107690124	107763881	73758	+	2.1375	1.58489e-12	1.58489e-11	UTR5	ENSSSCT00000046925	ENSSSCG00000004558	chr1	107690065	107884045	CSNK1G1	casein kinase 1 gamma 1 [Source:VGNC Symbol;Acc:VGNC:97949]	GO:0000166(nucleotide binding);GO:0004672(protein kinase activity);GO:0004674(protein serine/threonine kinase activity);GO:0005524(ATP binding);GO:0005634(nucleus);GO:0005737(cytoplasm);GO:0005829(cytosol);GO:0005886(plasma membrane);GO:0006468(protein phosphorylation);GO:0006897(endocytosis);GO:0007165(signal transduction);GO:0016055(Wnt signaling pathway);GO:0018105(peptidyl-serine phosphorylat…	04340(Hedgehog signaling pathway)
chr1	107803478	107838735	35258	+	3.71149	7.94328e-48	2.51189e-46	exonic	ENSSSCT00000046925	ENSSSCG00000004558	chr1	107690065	107884045	CSNK1G1	casein kinase 1 gamma 1 [Source:VGNC Symbol;Acc:VGNC:97949]	GO:0000166(nucleotide binding);GO:0004672(protein kinase activity);GO:0004674(protein serine/threonine kinase activity);GO:0005524(ATP binding);GO:0005634(nucleus);GO:0005737(cytoplasm);GO:0005829(cytosol);GO:0005886(plasma membrane);GO:0006468(protein phosphorylation);GO:0006897(endocytosis);GO:0007165(signal transduction);GO:0016055(Wnt signaling pathway);GO:0018105(peptidyl-serine phosphorylat…	04340(Hedgehog signaling pathway)
chr1	107877897	107878228	332	+	1.54597	0.000436516	0.00223872	UTR3	ENSSSCT00000046925	ENSSSCG00000004558	chr1	107690065	107884045	CSNK1G1	casein kinase 1 gamma 1 [Source:VGNC Symbol;Acc:VGNC:97949]	GO:0000166(nucleotide binding);GO:0004672(protein kinase activity);GO:0004674(protein serine/threonine kinase activity);GO:0005524(ATP binding);GO:0005634(nucleus);GO:0005737(cytoplasm);GO:0005829(cytosol);GO:0005886(plasma membrane);GO:0006468(protein phosphorylation);GO:0006897(endocytosis);GO:0007165(signal transduction);GO:0016055(Wnt signaling pathway);GO:0018105(peptidyl-serine phosphorylat…	04340(Hedgehog signaling pathway)
chr1	107878407	107879337	931	+	4.3147	1.99526e-70	1e-68	UTR3	ENSSSCT00000046925	ENSSSCG00000004558	chr1	107690065	107884045	CSNK1G1	casein kinase 1 gamma 1 [Source:VGNC Symbol;Acc:VGNC:97949]	GO:0000166(nucleotide binding);GO:0004672(protein kinase activity);GO:0004674(protein serine/threonine kinase activity);GO:0005524(ATP binding);GO:0005634(nucleus);GO:0005737(cytoplasm);GO:0005829(cytosol);GO:0005886(plasma membrane);GO:0006468(protein phosphorylation);GO:0006897(endocytosis);GO:0007165(signal transduction);GO:0016055(Wnt signaling pathway);GO:0018105(peptidyl-serine phosphorylat…	04340(Hedgehog signaling pathway)
chr1	107893048	107893138	91	+	0.941106	3.31131e-05	0.000194984	UTR3	ENSSSCT00000103625	ENSSSCG00000034137	chr1	107886658	107893253	PPIB	peptidylprolyl isomerase B [Source:VGNC Symbol;Acc:VGNC:98210]	GO:0000413(protein peptidyl-prolyl isomerization);GO:0003755(peptidyl-prolyl cis-trans isomerase activity);GO:0005654(nucleoplasm);GO:0005737(cytoplasm);GO:0005783(endoplasmic reticulum);GO:0006457(protein folding);GO:0016018(cyclosporin A binding);GO:0016853(isomerase activity);GO:0030593(neutrophil chemotaxis);GO:0034663(endoplasmic reticulum chaperone complex);GO:0040018(positive regulation of…	NA
chr1	108127924	108132781	4858	+	3.62059	2.51189e-17	3.16228e-16	UTR3	ENSSSCT00000028843	ENSSSCG00000021588	chr1	107997293	108132781	DAPK2	death associated protein kinase 2 [Source:VGNC Symbol;Acc:VGNC:87157]	GO:0000166(nucleotide binding);GO:0004672(protein kinase activity);GO:0004674(protein serine/threonine kinase activity);GO:0005516(calmodulin binding);GO:0005524(ATP binding);GO:0005737(cytoplasm);GO:0005794(Golgi apparatus);GO:0006468(protein phosphorylation);GO:0016301(kinase activity);GO:0016310(phosphorylation);GO:0035556(intracellular signal transduction);GO:0042802(identical protein binding…	04140(Autophagy - animal);05200(Pathways in cancer);05219(Bladder cancer)
chr1	108205579	108249627	44049	+	3.62059	2.51189e-18	3.16228e-17	UTR5	ENSSSCT00000005038	ENSSSCG00000004561	chr1	108205580	108403862	HERC1	HECT and RLD domain containing E3 ubiquitin protein ligase family member 1 [Source:VGNC Symbol;Acc:VGNC:88849]	GO:0004842(ubiquitin-protein transferase activity);GO:0006914(autophagy);GO:0010507(negative regulation of autophagy);GO:0016567(protein ubiquitination);GO:0021702(cerebellar Purkinje cell differentiation);GO:0031175(neuron projection development);GO:0050885(neuromuscular process controlling balance)	04120(Ubiquitin mediated proteolysis)
chr1	108335795	108341346	5552	+	2.9782	2.81838e-10	2.34423e-09	exonic	ENSSSCT00000005038	ENSSSCG00000004561	chr1	108205580	108403862	HERC1	HECT and RLD domain containing E3 ubiquitin protein ligase family member 1 [Source:VGNC Symbol;Acc:VGNC:88849]	GO:0004842(ubiquitin-protein transferase activity);GO:0006914(autophagy);GO:0010507(negative regulation of autophagy);GO:0016567(protein ubiquitination);GO:0021702(cerebellar Purkinje cell differentiation);GO:0031175(neuron projection development);GO:0050885(neuromuscular process controlling balance)	04120(Ubiquitin mediated proteolysis)
chr1	108841008	108844861	3854	+	2.7866	0.0416869	0.568853	ncRNA_exonic	ENSSSCT00000103464	ENSSSCG00000059248	chr1	108841009	108844861	ENSSSCG00000059248	NA	NA	NA
chr1	108881551	108881641	91	+	0.992768	7.58578e-05	0.000416869	UTR5	ENSSSCT00000027612	ENSSSCG00000023158	chr1	108881552	108890283	RPS27L	ribosomal protein S27 like [Source:HGNC Symbol;Acc:HGNC:18476]	GO:0000028(ribosomal small subunit assembly);GO:0003723(RNA binding);GO:0003735(structural constituent of ribosome);GO:0005634(nucleus);GO:0005840(ribosome);GO:0006412(translation);GO:0006919(activation of cysteine-type endopeptidase activity involved in apoptotic process);GO:0006978(DNA damage response, signal transduction by p53 class mediator resulting in transcription of p21 class mediator);G…	03010(Ribosome);05171(Coronavirus disease - COVID-19)
chr1	109825555	109827145	1591	+	2.85599	1e-24	1.58489e-23	UTR3	ENSSSCT00000005051	ENSSSCG00000004572	chr1	109825438	109827175	ENSSSCG00000004572	NA	NA	NA
chr1	110048482	110050135	1654	+	1.73552	0.000363078	0.00186209	exonic	ENSSSCT00000053839	ENSSSCG00000036431	chr1	109931264	110104241	VPS13C	vacuolar protein sorting 13 homolog C [Source:VGNC Symbol;Acc:VGNC:94840]	GO:0005741(mitochondrial outer membrane);GO:0005764(lysosome);GO:0005770(late endosome);GO:0005789(endoplasmic reticulum membrane);GO:0005811(lipid droplet);GO:0005829(cytosol);GO:0006623(protein targeting to vacuole);GO:0007005(mitochondrion organization);GO:0019898(extrinsic component of membrane);GO:0032127(dense core granule membrane);GO:0032868(response to insulin);GO:0045053(protein retenti…	NA
chr1	110055149	110057062	1914	+	2.10769	4.89779e-07	3.38844e-06	exonic	ENSSSCT00000053839	ENSSSCG00000036431	chr1	109931264	110104241	VPS13C	vacuolar protein sorting 13 homolog C [Source:VGNC Symbol;Acc:VGNC:94840]	GO:0005741(mitochondrial outer membrane);GO:0005764(lysosome);GO:0005770(late endosome);GO:0005789(endoplasmic reticulum membrane);GO:0005811(lipid droplet);GO:0005829(cytosol);GO:0006623(protein targeting to vacuole);GO:0007005(mitochondrion organization);GO:0019898(extrinsic component of membrane);GO:0032127(dense core granule membrane);GO:0032868(response to insulin);GO:0045053(protein retenti…	NA
chr1	111457842	111457992	151	+	2.37016	0.0186209	0.0724436	exonic	ENSSSCT00000005055	ENSSSCG00000004576	chr1	111375457	111477703	RORA	RAR related orphan receptor A [Source:VGNC Symbol;Acc:VGNC:92408]	GO:0000977(RNA polymerase II transcription regulatory region sequence-specific DNA binding);GO:0000978(RNA polymerase II cis-regulatory region sequence-specific DNA binding);GO:0000981(DNA-binding transcription factor activity, RNA polymerase II-specific);GO:0001221(transcription coregulator binding);GO:0001222(transcription corepressor binding);GO:0001223(transcription coactivator binding);GO:00…	04659(Th17 cell differentiation);04710(Circadian rhythm);05017(Spinocerebellar ataxia);05321(Inflammatory bowel disease)
chr1	111471285	111473639	2355	+	4.2854	2.45471e-07	1.7378e-06	UTR3	ENSSSCT00000005055	ENSSSCG00000004576	chr1	111375457	111477703	RORA	RAR related orphan receptor A [Source:VGNC Symbol;Acc:VGNC:92408]	GO:0000977(RNA polymerase II transcription regulatory region sequence-specific DNA binding);GO:0000978(RNA polymerase II cis-regulatory region sequence-specific DNA binding);GO:0000981(DNA-binding transcription factor activity, RNA polymerase II-specific);GO:0001221(transcription coregulator binding);GO:0001222(transcription corepressor binding);GO:0001223(transcription coactivator binding);GO:00…	04659(Th17 cell differentiation);04710(Circadian rhythm);05017(Spinocerebellar ataxia);05321(Inflammatory bowel disease)
chr1	111519292	111520161	870	+	3.74416	3.16228e-11	3.01995e-10	exonic	ENSSSCT00000005056	ENSSSCG00000004577	chr1	111489772	111561911	ICE2	interactor of little elongation complex ELL subunit 2 [Source:VGNC Symbol;Acc:VGNC:89021]	GO:0000791(euchromatin);GO:0005634(nucleus);GO:0005654(nucleoplasm);GO:0005829(cytosol);GO:0008023(transcription elongation factor complex);GO:0015030(Cajal body);GO:0016604(nuclear body);GO:0035363(histone locus body);GO:0042795(snRNA transcription by RNA polymerase II);GO:0042796(snRNA transcription by RNA polymerase III);GO:0045945(positive regulation of transcription by RNA polymerase III)	NA
chr1	111555381	111559516	4136	+	1.45418	0.00107152	0.00512861	UTR3	ENSSSCT00000005056	ENSSSCG00000004577	chr1	111489772	111561911	ICE2	interactor of little elongation complex ELL subunit 2 [Source:VGNC Symbol;Acc:VGNC:89021]	GO:0000791(euchromatin);GO:0005634(nucleus);GO:0005654(nucleoplasm);GO:0005829(cytosol);GO:0008023(transcription elongation factor complex);GO:0015030(Cajal body);GO:0016604(nuclear body);GO:0035363(histone locus body);GO:0042795(snRNA transcription by RNA polymerase II);GO:0042796(snRNA transcription by RNA polymerase III);GO:0045945(positive regulation of transcription by RNA polymerase III)	NA
chr1	111634939	111635059	121	+	1.25096	5.01187e-50	1.58489e-48	UTR3	ENSSSCT00000005057	ENSSSCG00000004578	chr1	111588306	111635059	ANXA2	annexin A2 [Source:VGNC Symbol;Acc:VGNC:103027]	GO:0001525(angiogenesis);GO:0001533(cornified envelope);GO:0001765(membrane raft assembly);GO:0001921(positive regulation of receptor recycling);GO:0002020(protease binding);GO:0002091(negative regulation of receptor internalization);GO:0004859(phospholipase inhibitor activity);GO:0004867(serine-type endopeptidase inhibitor activity);GO:0005509(calcium ion binding);GO:0005544(calcium-dependent ph…	05132(Salmonella infection)
chr1	112396450	112402265	5816	+	1.44361	7.4131e-07	5.01187e-06	UTR3	ENSSSCT00000005062	ENSSSCG00000004583	chr1	112390594	112402265	GTF2A2	general transcription factor IIA subunit 2 [Source:HGNC Symbol;Acc:HGNC:4647]	GO:0001091(RNA polymerase II general transcription initiation factor binding);GO:0005634(nucleus);GO:0005654(nucleoplasm);GO:0005669(transcription factor TFIID complex);GO:0005672(transcription factor TFIIA complex);GO:0006366(transcription by RNA polymerase II);GO:0006367(transcription initiation at RNA polymerase II promoter);GO:0016251(RNA polymerase II general transcription initiation factor …	03022(Basal transcription factors);05203(Viral carcinogenesis)
chr1	112896242	112901127	4886	+	1.1375	3.98107e-17	5.01187e-16	UTR3	ENSSSCT00000063902	ENSSSCG00000004587	chr1	112677821	112901993	MYO1E	myosin IE [Source:VGNC Symbol;Acc:VGNC:90528]	GO:0000166(nucleotide binding);GO:0001570(vasculogenesis);GO:0001701(in utero embryonic development);GO:0001822(kidney development);GO:0003094(glomerular filtration);GO:0003774(cytoskeletal motor activity);GO:0003779(actin binding);GO:0005516(calmodulin binding);GO:0005524(ATP binding);GO:0005737(cytoplasm);GO:0005856(cytoskeleton);GO:0005903(brush border);GO:0005912(adherens junction);GO:0006807…	NA
chr1	112901663	112901993	331	+	1.87971	2.63027e-05	0.000154882	UTR3	ENSSSCT00000063902	ENSSSCG00000004587	chr1	112677821	112901993	MYO1E	myosin IE [Source:VGNC Symbol;Acc:VGNC:90528]	GO:0000166(nucleotide binding);GO:0001570(vasculogenesis);GO:0001701(in utero embryonic development);GO:0001822(kidney development);GO:0003094(glomerular filtration);GO:0003774(cytoskeletal motor activity);GO:0003779(actin binding);GO:0005516(calmodulin binding);GO:0005524(ATP binding);GO:0005737(cytoplasm);GO:0005856(cytoskeleton);GO:0005903(brush border);GO:0005912(adherens junction);GO:0006807…	NA
chr1	113097718	113111086	13369	+	1.43829	0.000812831	0.00398107	exonic	ENSSSCT00000005071	ENSSSCG00000004592	chr1	113084008	113136599	SLTM	SAFB like transcription modulator [Source:VGNC Symbol;Acc:VGNC:93213]	GO:0003676(nucleic acid binding);GO:0003723(RNA binding);GO:0005634(nucleus);GO:0005654(nucleoplasm);GO:0006357(regulation of transcription by RNA polymerase II);GO:0016604(nuclear body);GO:0043565(sequence-specific DNA binding);GO:0050684(regulation of mRNA processing)	NA
chr1	113119857	113125387	5531	+	3.11936	5.01187e-24	6.30957e-23	exonic	ENSSSCT00000005071	ENSSSCG00000004592	chr1	113084008	113136599	SLTM	SAFB like transcription modulator [Source:VGNC Symbol;Acc:VGNC:93213]	GO:0003676(nucleic acid binding);GO:0003723(RNA binding);GO:0005634(nucleus);GO:0005654(nucleoplasm);GO:0006357(regulation of transcription by RNA polymerase II);GO:0016604(nuclear body);GO:0043565(sequence-specific DNA binding);GO:0050684(regulation of mRNA processing)	NA
chr1	113128042	113134536	6495	+	1.0635	0.000123027	0.000676083	UTR3	ENSSSCT00000005071	ENSSSCG00000004592	chr1	113084008	113136599	SLTM	SAFB like transcription modulator [Source:VGNC Symbol;Acc:VGNC:93213]	GO:0003676(nucleic acid binding);GO:0003723(RNA binding);GO:0005634(nucleus);GO:0005654(nucleoplasm);GO:0006357(regulation of transcription by RNA polymerase II);GO:0016604(nuclear body);GO:0043565(sequence-specific DNA binding);GO:0050684(regulation of mRNA processing)	NA
chr1	113289208	113289418	211	+	3.17473	1.99526e-13	1.99526e-12	UTR5	ENSSSCT00000032619	ENSSSCG00000004595	chr1	113289209	113412798	ADAM10	ADAM metallopeptidase domain 10 [Source:VGNC Symbol;Acc:VGNC:85061]	GO:0000139(Golgi membrane);GO:0001701(in utero embryonic development);GO:0004175(endopeptidase activity);GO:0004222(metalloendopeptidase activity);GO:0005634(nucleus);GO:0005737(cytoplasm);GO:0005794(Golgi apparatus);GO:0005798(Golgi-associated vesicle);GO:0005886(plasma membrane);GO:0005912(adherens junction);GO:0006468(protein phosphorylation);GO:0006508(proteolysis);GO:0006509(membrane protein…	05010(Alzheimer disease)
chr1	113405359	113408445	3087	+	3.16189	5.01187e-59	1.99526e-57	UTR3	ENSSSCT00000005076	ENSSSCG00000004595	chr1	113289209	113412798	ADAM10	ADAM metallopeptidase domain 10 [Source:VGNC Symbol;Acc:VGNC:85061]	GO:0000139(Golgi membrane);GO:0001701(in utero embryonic development);GO:0004175(endopeptidase activity);GO:0004222(metalloendopeptidase activity);GO:0005634(nucleus);GO:0005737(cytoplasm);GO:0005794(Golgi apparatus);GO:0005798(Golgi-associated vesicle);GO:0005886(plasma membrane);GO:0005912(adherens junction);GO:0006468(protein phosphorylation);GO:0006508(proteolysis);GO:0006509(membrane protein…	05010(Alzheimer disease)
chr1	115283275	115286017	2743	+	2.7866	0.00269153	0.0120226	exonic	ENSSSCT00000043281	ENSSSCG00000026960	chr1	115220050	115345923	ZNF280D	zinc finger protein 280D [Source:VGNC Symbol;Acc:VGNC:103206]	GO:0000978(RNA polymerase II cis-regulatory region sequence-specific DNA binding);GO:0000981(DNA-binding transcription factor activity, RNA polymerase II-specific);GO:0005634(nucleus);GO:0006355(regulation of DNA-templated transcription);GO:0006357(regulation of transcription by RNA polymerase II)	NA
chr1	115342719	115343438	720	+	4.00899	0.00018197	0.000977237	UTR3	ENSSSCT00000043281	ENSSSCG00000026960	chr1	115220050	115345923	ZNF280D	zinc finger protein 280D [Source:VGNC Symbol;Acc:VGNC:103206]	GO:0000978(RNA polymerase II cis-regulatory region sequence-specific DNA binding);GO:0000981(DNA-binding transcription factor activity, RNA polymerase II-specific);GO:0005634(nucleus);GO:0006355(regulation of DNA-templated transcription);GO:0006357(regulation of transcription by RNA polymerase II)	NA
chr1	115471921	115521719	49799	+	3.10769	4.67735e-10	3.80189e-09	UTR5	ENSSSCT00000005082	ENSSSCG00000004601	chr1	115471922	115553524	MNS1	meiosis specific nuclear structural 1 [Source:VGNC Symbol;Acc:VGNC:90288]	GO:0005634(nucleus);GO:0005635(nuclear envelope);GO:0005737(cytoplasm);GO:0005882(intermediate filament);GO:0005930(axoneme);GO:0007283(spermatogenesis);GO:0007288(sperm axoneme assembly);GO:0031514(motile cilium);GO:0036126(sperm flagellum);GO:0042802(identical protein binding);GO:0044782(cilium organization);GO:0045724(positive regulation of cilium assembly);GO:0070986(left/right axis specifica…	NA
chr1	115527100	115553524	26425	+	2.20163	0.0331131	0.157036	UTR3	ENSSSCT00000005082	ENSSSCG00000004601	chr1	115471922	115553524	MNS1	meiosis specific nuclear structural 1 [Source:VGNC Symbol;Acc:VGNC:90288]	GO:0005634(nucleus);GO:0005635(nuclear envelope);GO:0005737(cytoplasm);GO:0005882(intermediate filament);GO:0005930(axoneme);GO:0007283(spermatogenesis);GO:0007288(sperm axoneme assembly);GO:0031514(motile cilium);GO:0036126(sperm flagellum);GO:0042802(identical protein binding);GO:0044782(cilium organization);GO:0045724(positive regulation of cilium assembly);GO:0070986(left/right axis specifica…	NA
chr1	115863738	115866716	2979	+	3.0018	7.94328e-38	1.99526e-36	exonic	ENSSSCT00000005084	ENSSSCG00000004603	chr1	115734347	115871084	RFX7	regulatory factor X7 [Source:VGNC Symbol;Acc:VGNC:92248]	GO:0000978(RNA polymerase II cis-regulatory region sequence-specific DNA binding);GO:0000981(DNA-binding transcription factor activity, RNA polymerase II-specific);GO:0003677(DNA binding);GO:0003700(DNA-binding transcription factor activity);GO:0006355(regulation of DNA-templated transcription);GO:0006357(regulation of transcription by RNA polymerase II)	NA
chr1	115866865	115868272	1408	+	3.52356	1e-58	3.98107e-57	UTR3	ENSSSCT00000005084	ENSSSCG00000004603	chr1	115734347	115871084	RFX7	regulatory factor X7 [Source:VGNC Symbol;Acc:VGNC:92248]	GO:0000978(RNA polymerase II cis-regulatory region sequence-specific DNA binding);GO:0000981(DNA-binding transcription factor activity, RNA polymerase II-specific);GO:0003677(DNA binding);GO:0003700(DNA-binding transcription factor activity);GO:0006355(regulation of DNA-templated transcription);GO:0006357(regulation of transcription by RNA polymerase II)	NA
chr1	116069437	116069886	450	+	2.20163	0.00017378	0.000933254	UTR3	ENSSSCT00000024384	ENSSSCG00000037499	chr1	115941940	116070305	NEDD4	NEDD4 E3 ubiquitin protein ligase [Source:VGNC Symbol;Acc:VGNC:90666]	GO:0000209(protein polyubiquitination);GO:0000785(chromatin);GO:0004842(ubiquitin-protein transferase activity);GO:0005737(cytoplasm);GO:0005794(Golgi apparatus);GO:0005886(plasma membrane);GO:0005938(cell cortex);GO:0006511(ubiquitin-dependent protein catabolic process);GO:0006622(protein targeting to lysosome);GO:0007041(lysosomal transport);GO:0007528(neuromuscular junction development);GO:001…	04120(Ubiquitin mediated proteolysis);04144(Endocytosis);04530(Tight junction);05169(Epstein-Barr virus infection)
chr1	116318276	116319623	1348	+	3.44626	3.98107e-24	6.30957e-23	UTR3	ENSSSCT00000005088	ENSSSCG00000004607	chr1	116292642	116322375	PYGO1	pygopus family PHD finger 1 [Source:VGNC Symbol;Acc:VGNC:98231]	GO:0001822(kidney development);GO:0002244(hematopoietic progenitor cell differentiation);GO:0005634(nucleus);GO:0007286(spermatid development);GO:0007289(spermatid nucleus differentiation);GO:0034504(protein localization to nucleus);GO:0035064(methylated histone binding);GO:0045944(positive regulation of transcription by RNA polymerase II);GO:0046872(metal ion binding);GO:0048856(anatomical struc…	NA
chr1	116320101	116321478	1378	+	4.33628	3.98107e-34	7.94328e-33	UTR3	ENSSSCT00000005088	ENSSSCG00000004607	chr1	116292642	116322375	PYGO1	pygopus family PHD finger 1 [Source:VGNC Symbol;Acc:VGNC:98231]	GO:0001822(kidney development);GO:0002244(hematopoietic progenitor cell differentiation);GO:0005634(nucleus);GO:0007286(spermatid development);GO:0007289(spermatid nucleus differentiation);GO:0034504(protein localization to nucleus);GO:0035064(methylated histone binding);GO:0045944(positive regulation of transcription by RNA polymerase II);GO:0046872(metal ion binding);GO:0048856(anatomical struc…	NA
chr1	116449078	116456838	7761	+	2.07724	0.0147911	0.0588844	UTR5	ENSSSCT00000044453	ENSSSCG00000004610	chr1	116449079	116492907	CCPG1	cell cycle progression 1 [Source:VGNC Symbol;Acc:VGNC:86368]	GO:0008284(positive regulation of cell population proliferation);GO:0016020(membrane);GO:0016021(integral component of membrane);GO:0045787(positive regulation of cell cycle);GO:0045944(positive regulation of transcription by RNA polymerase II);GO:2001106(regulation of Rho guanyl-nucleotide exchange factor activity)	NA
chr1	116477757	116490239	12483	+	4.39232	7.94328e-96	5.01187e-94	UTR3	ENSSSCT00000044453	ENSSSCG00000004610	chr1	116449079	116492907	CCPG1	cell cycle progression 1 [Source:VGNC Symbol;Acc:VGNC:86368]	GO:0008284(positive regulation of cell population proliferation);GO:0016020(membrane);GO:0016021(integral component of membrane);GO:0045787(positive regulation of cell cycle);GO:0045944(positive regulation of transcription by RNA polymerase II);GO:2001106(regulation of Rho guanyl-nucleotide exchange factor activity)	NA
chr1	116522225	116522390	166	+	1.7866	0.0194984	0.0758578	exonic	ENSSSCT00000104022	ENSSSCG00000059295	chr1	116522226	116522390	PIGBOS1	PIGB opposite strand 1 [Source:HGNC Symbol;Acc:HGNC:50696]	GO:0016020(membrane);GO:0016021(integral component of membrane);GO:0031307(integral component of mitochondrial outer membrane);GO:1900101(regulation of endoplasmic reticulum unfolded protein response)	NA
chr1	116603675	116603825	151	+	0.286881	0.0323594	0.120504	UTR3	ENSSSCT00000037937	ENSSSCG00000004612	chr1	116532974	116606474	RAB27A	RAB27A, member RAS onco family [Source:VGNC Symbol;Acc:VGNC:98249]	GO:0000166(nucleotide binding);GO:0001750(photoreceptor outer segment);GO:0003924(GTPase activity);GO:0003925(G protein activity);GO:0005525(GTP binding);GO:0005737(cytoplasm);GO:0005764(lysosome);GO:0005768(endosome);GO:0005770(late endosome);GO:0005794(Golgi apparatus);GO:0006887(exocytosis);GO:0007596(blood coagulation);GO:0010628(positive regulation of gene expression);GO:0016020(membrane);GO…	NA
chr1	116605729	116605968	240	+	1.61824	0.0112202	0.0457088	UTR3	ENSSSCT00000037937	ENSSSCG00000004612	chr1	116532974	116606474	RAB27A	RAB27A, member RAS onco family [Source:VGNC Symbol;Acc:VGNC:98249]	GO:0000166(nucleotide binding);GO:0001750(photoreceptor outer segment);GO:0003924(GTPase activity);GO:0003925(G protein activity);GO:0005525(GTP binding);GO:0005737(cytoplasm);GO:0005764(lysosome);GO:0005768(endosome);GO:0005770(late endosome);GO:0005794(Golgi apparatus);GO:0006887(exocytosis);GO:0007596(blood coagulation);GO:0010628(positive regulation of gene expression);GO:0016020(membrane);GO…	NA
chr1	119020989	119021829	841	+	3.65535	6.60693e-09	5.12861e-08	UTR5	ENSSSCT00000047929	ENSSSCG00000004617	chr1	119020990	119124464	FAM214A	family with sequence similarity 214 member A [Source:VGNC Symbol;Acc:VGNC:87952]	NA	NA
chr1	119082504	119083044	541	+	1.65076	0.000457088	0.00234423	exonic	ENSSSCT00000047929	ENSSSCG00000004617	chr1	119020990	119124464	FAM214A	family with sequence similarity 214 member A [Source:VGNC Symbol;Acc:VGNC:87952]	NA	NA
chr1	119083523	119084240	718	+	3.44626	1.12202e-08	8.51138e-08	exonic	ENSSSCT00000047929	ENSSSCG00000004617	chr1	119020990	119124464	FAM214A	family with sequence similarity 214 member A [Source:VGNC Symbol;Acc:VGNC:87952]	NA	NA
chr1	119392178	119393259	1082	+	3.97269	1.25893e-92	1e-90	UTR3	ENSSSCT00000005103	ENSSSCG00000004620	chr1	119165942	119394725	MYO5A	myosin VA [Source:HGNC Symbol;Acc:HGNC:7602]	GO:0000166(nucleotide binding);GO:0001726(ruffle);GO:0003774(cytoskeletal motor activity);GO:0003779(actin binding);GO:0005524(ATP binding);GO:0005737(cytoplasm);GO:0005764(lysosome);GO:0005769(early endosome);GO:0005770(late endosome);GO:0005777(peroxisome);GO:0005783(endoplasmic reticulum);GO:0005829(cytosol);GO:0005884(actin filament);GO:0006892(post-Golgi vesicle-mediated transport);GO:001602…	NA
chr1	119587838	119587928	91	+	0.807355	0.0229087	0.0870964	UTR3	ENSSSCT00000005105	ENSSSCG00000004622	chr1	119537551	119589865	GNB5	G protein subunit beta 5 [Source:VGNC Symbol;Acc:VGNC:88534]	GO:0005096(GTPase activator activity);GO:0005634(nucleus);GO:0005737(cytoplasm);GO:0005829(cytosol);GO:0005834(heterotrimeric G-protein complex);GO:0005886(plasma membrane);GO:0007165(signal transduction);GO:0007186(G protein-coupled receptor signaling pathway);GO:0007212(dopamine receptor signaling pathway);GO:0030159(signaling receptor complex adaptor activity);GO:0031682(G-protein gamma-subuni…	04014(Ras signaling pathway);04062(Chemokine signaling pathway);04151(PI3K-Akt signaling pathway);04371(Apelin signaling pathway);04713(Circadian entrainment);04723(Retrograde endocannabinoid signaling);04724(Glutamatergic synapse);04725(Cholinergic synapse);04726(Serotonergic synapse);04727(GABAergic synapse);04728(Dopaminergic synapse);04926(Relaxin signaling pathway);05032(Morphine addiction);…
chr1	119805005	119815952	10948	+	4.00899	6.30957e-14	6.30957e-13	UTR5	ENSSSCT00000005108	ENSSSCG00000004625	chr1	119805006	119859434	LEO1	LEO1 homolog, Paf1/RNA polymerase II complex component [Source:VGNC Symbol;Acc:VGNC:89683]	GO:0001650(fibrillar center);GO:0001711(endodermal cell fate commitment);GO:0005634(nucleus);GO:0005654(nucleoplasm);GO:0005813(centrosome);GO:0006368(transcription elongation by RNA polymerase II promoter);GO:0006378(mRNA polyadenylation);GO:0010390(histone monoubiquitination);GO:0016570(histone modification);GO:0016593(Cdc73/Paf1 complex);GO:0019827(stem cell population maintenance);GO:0031442(…	NA
chr1	119830551	119858478	27928	+	1.20163	0.0057544	0.0239883	UTR3	ENSSSCT00000005108	ENSSSCG00000004625	chr1	119805006	119859434	LEO1	LEO1 homolog, Paf1/RNA polymerase II complex component [Source:VGNC Symbol;Acc:VGNC:89683]	GO:0001650(fibrillar center);GO:0001711(endodermal cell fate commitment);GO:0005634(nucleus);GO:0005654(nucleoplasm);GO:0005813(centrosome);GO:0006368(transcription elongation by RNA polymerase II promoter);GO:0006378(mRNA polyadenylation);GO:0010390(histone monoubiquitination);GO:0016570(histone modification);GO:0016593(Cdc73/Paf1 complex);GO:0019827(stem cell population maintenance);GO:0031442(…	NA
chr1	120026531	120040596	14066	+	2.98368	1e-11	7.94328e-11	exonic	ENSSSCT00000005112	ENSSSCG00000004629	chr1	120026532	120043127	LYSMD2	LysM domain containing 2 [Source:VGNC Symbol;Acc:VGNC:89918]	NA	NA
chr1	120218624	120219044	421	+	1.73552	0.000363078	0.00186209	exonic	ENSSSCT00000005115	ENSSSCG00000032517	chr1	120138336	120298586	DMXL2	Dmx like 2 [Source:VGNC Symbol;Acc:VGNC:87360]	GO:0007035(vacuolar acidification);GO:0043291(RAVE complex)	NA
chr1	120242106	120243453	1348	+	3.85798	1.58489e-45	3.98107e-44	exonic	ENSSSCT00000005115	ENSSSCG00000032517	chr1	120138336	120298586	DMXL2	Dmx like 2 [Source:VGNC Symbol;Acc:VGNC:87360]	GO:0007035(vacuolar acidification);GO:0043291(RAVE complex)	NA
chr1	120257803	120262703	4901	+	3.71149	1e-37	2.51189e-36	exonic	ENSSSCT00000005115	ENSSSCG00000032517	chr1	120138336	120298586	DMXL2	Dmx like 2 [Source:VGNC Symbol;Acc:VGNC:87360]	GO:0007035(vacuolar acidification);GO:0043291(RAVE complex)	NA
chr1	121130546	121130816	271	+	1.04963	0.0436516	0.156675	UTR3	ENSSSCT00000005120	ENSSSCG00000004635	chr1	121067454	121134888	SPPL2A	signal peptide peptidase like 2A [Source:VGNC Symbol;Acc:VGNC:98337]	GO:0004190(aspartic-type endopeptidase activity);GO:0005765(lysosomal membrane);GO:0005768(endosome);GO:0005770(late endosome);GO:0005886(plasma membrane);GO:0006509(membrane protein ectodomain proteolysis);GO:0010008(endosome membrane);GO:0016020(membrane);GO:0016021(integral component of membrane);GO:0030660(Golgi-associated vesicle membrane);GO:0031090(organelle membrane);GO:0031293(membrane p…	NA
chr1	121195812	121198551	2740	+	1.69599	7.24436e-09	5.62341e-08	exonic	ENSSSCT00000005121	ENSSSCG00000004636	chr1	121146117	121250224	TRPM7	transient receptor potential cation channel subfamily M member 7 [Source:VGNC Symbol;Acc:VGNC:94470]	GO:0000166(nucleotide binding);GO:0001726(ruffle);GO:0003779(actin binding);GO:0004674(protein serine/threonine kinase activity);GO:0005216(ion channel activity);GO:0005262(calcium channel activity);GO:0005524(ATP binding);GO:0005886(plasma membrane);GO:0006468(protein phosphorylation);GO:0006811(ion transport);GO:0006812(cation transport);GO:0006816(calcium ion transport);GO:0010961(cellular mag…	04217(Necroptosis);04218(Cellular senescence);04621(NOD-like receptor signaling pathway);04978(Mineral absorption)
chr1	121413505	121445043	31539	+	3.00899	0.0218776	0.31989	UTR5	ENSSSCT00000040971	ENSSSCG00000004645	chr1	121413506	121489806	GABPB1	GA binding protein transcription factor subunit beta 1 [Source:VGNC Symbol;Acc:VGNC:88299]	GO:0000976(transcription cis-regulatory region binding);GO:0005634(nucleus);GO:0005654(nucleoplasm);GO:0007005(mitochondrion organization);GO:0036464(cytoplasmic ribonucleoprotein granule);GO:0045944(positive regulation of transcription by RNA polymerase II)	NA
chr1	121481808	121487560	5753	+	3.65535	1.54882e-06	1.02329e-05	UTR3	ENSSSCT00000040971	ENSSSCG00000004645	chr1	121413506	121489806	GABPB1	GA binding protein transcription factor subunit beta 1 [Source:VGNC Symbol;Acc:VGNC:88299]	GO:0000976(transcription cis-regulatory region binding);GO:0005634(nucleus);GO:0005654(nucleoplasm);GO:0007005(mitochondrion organization);GO:0036464(cytoplasmic ribonucleoprotein granule);GO:0045944(positive regulation of transcription by RNA polymerase II)	NA
chr1	122569733	122573076	3344	+	3.19849	1e-130	1e-128	UTR3	ENSSSCT00000005137	ENSSSCG00000004652	chr1	122542387	122578858	COPS2	COP9 signalosome subunit 2 [Source:VGNC Symbol;Acc:VGNC:86899]	GO:0000338(protein deneddylation);GO:0001833(inner cell mass cell proliferation);GO:0001834(trophectodermal cell proliferation);GO:0003714(transcription corepressor activity);GO:0005634(nucleus);GO:0005737(cytoplasm);GO:0006468(protein phosphorylation);GO:0008180(COP9 signalosome);GO:0035914(skeletal muscle cell differentiation);GO:0045892(negative regulation of DNA-templated transcription)	NA
chr1	122573943	122578379	4437	+	4.20163	4.36516e-05	0.000251189	UTR3	ENSSSCT00000005137	ENSSSCG00000004652	chr1	122542387	122578858	COPS2	COP9 signalosome subunit 2 [Source:VGNC Symbol;Acc:VGNC:86899]	GO:0000338(protein deneddylation);GO:0001833(inner cell mass cell proliferation);GO:0001834(trophectodermal cell proliferation);GO:0003714(transcription corepressor activity);GO:0005634(nucleus);GO:0005737(cytoplasm);GO:0006468(protein phosphorylation);GO:0008180(COP9 signalosome);GO:0035914(skeletal muscle cell differentiation);GO:0045892(negative regulation of DNA-templated transcription)	NA
chr1	122676810	122685227	8418	+	4.08746	1.58489e-62	6.30957e-61	UTR3	ENSSSCT00000005138	ENSSSCG00000004653	chr1	122633736	122688603	SECISBP2L	SECIS binding protein 2 like [Source:VGNC Symbol;Acc:VGNC:92686]	GO:0001514(selenocysteine incorporation);GO:0003730(mRNA 3'-UTR binding);GO:0035368(selenocysteine insertion sequence binding);GO:0043021(ribonucleoprotein complex binding);GO:1990904(ribonucleoprotein complex)	NA
chr1	122944293	122951784	7492	+	4.20163	9.77237e-07	6.60693e-06	exonic	ENSSSCT00000005142	ENSSSCG00000004657	chr1	122876141	122979845	CEP152	centrosomal protein 152 [Source:HGNC Symbol;Acc:HGNC:29298]	GO:0000242(pericentriolar material);GO:0005654(nucleoplasm);GO:0005813(centrosome);GO:0005814(centriole);GO:0005815(microtubule organizing center);GO:0007099(centriole replication);GO:0019901(protein kinase binding);GO:0051298(centrosome duplication);GO:0098535(de novo centriole assembly involved in multi-ciliated epithelial cell differentiation);GO:0098536(deuterosome);GO:0120098(procentriole);G…	NA
chr1	122974735	122979845	5111	+	4.00899	5.62341e-05	0.000316228	UTR3	ENSSSCT00000005142	ENSSSCG00000004657	chr1	122876141	122979845	CEP152	centrosomal protein 152 [Source:HGNC Symbol;Acc:HGNC:29298]	GO:0000242(pericentriolar material);GO:0005654(nucleoplasm);GO:0005813(centrosome);GO:0005814(centriole);GO:0005815(microtubule organizing center);GO:0007099(centriole replication);GO:0019901(protein kinase binding);GO:0051298(centrosome duplication);GO:0098535(de novo centriole assembly involved in multi-ciliated epithelial cell differentiation);GO:0098536(deuterosome);GO:0120098(procentriole);G…	NA
chr1	123616492	123634700	18209	+	2.04963	2.23872e-09	1.77828e-08	UTR3	ENSSSCT00000005147	ENSSSCG00000004661	chr1	123600908	123638236	MYEF2	myelin expression factor 2 [Source:VGNC Symbol;Acc:VGNC:90507]	GO:0003676(nucleic acid binding);GO:0003697(single-stranded DNA binding);GO:0003723(RNA binding);GO:0003729(mRNA binding);GO:0005634(nucleus);GO:0005737(cytoplasm);GO:0006357(regulation of transcription by RNA polymerase II);GO:0071014(post-mRNA release spliceosomal complex);GO:1990904(ribonucleoprotein complex);GO:2000815(regulation of mRNA stability involved in response to oxidative stress)	NA
chr1	126237031	126237680	650	+	4.37156	1.04713e-05	6.45654e-05	UTR5	ENSSSCT00000052964	ENSSSCG00000004668	chr1	126237032	126268094	SLC30A4	solute carrier family 30 member 4 [Source:VGNC Symbol;Acc:VGNC:93058]	GO:0005385(zinc ion transmembrane transporter activity);GO:0005737(cytoplasm);GO:0005770(late endosome);GO:0005886(plasma membrane);GO:0006811(ion transport);GO:0006812(cation transport);GO:0006829(zinc ion transport);GO:0008324(cation transmembrane transporter activity);GO:0009636(response to toxic substance);GO:0010043(response to zinc ion);GO:0016020(membrane);GO:0016021(integral component of …	NA
chr1	126262670	126264265	1596	+	3.00899	1.51356e-06	1e-05	UTR3	ENSSSCT00000052964	ENSSSCG00000004668	chr1	126237032	126268094	SLC30A4	solute carrier family 30 member 4 [Source:VGNC Symbol;Acc:VGNC:93058]	GO:0005385(zinc ion transmembrane transporter activity);GO:0005737(cytoplasm);GO:0005770(late endosome);GO:0005886(plasma membrane);GO:0006811(ion transport);GO:0006812(cation transport);GO:0006829(zinc ion transport);GO:0008324(cation transmembrane transporter activity);GO:0009636(response to toxic substance);GO:0010043(response to zinc ion);GO:0016020(membrane);GO:0016021(integral component of …	NA
chr1	126549746	126549926	181	+	1.65992	0.000134896	0.00074131	UTR5	ENSSSCT00000039404	ENSSSCG00000004674	chr1	126549747	126570859	SHF	Src homology 2 domain containing F [Source:VGNC Symbol;Acc:VGNC:103175]	GO:0001784(phosphotyrosine residue binding)	NA
chr1	126569846	126570204	359	+	0.9855	1.02329e-07	7.24436e-07	UTR3	ENSSSCT00000005160	ENSSSCG00000004674	chr1	126549747	126570859	SHF	Src homology 2 domain containing F [Source:VGNC Symbol;Acc:VGNC:103175]	GO:0001784(phosphotyrosine residue binding)	NA
chr1	126570322	126570859	538	+	2.90111	1.12202e-09	9.12011e-09	UTR3	ENSSSCT00000005160	ENSSSCG00000004674	chr1	126549747	126570859	SHF	Src homology 2 domain containing F [Source:VGNC Symbol;Acc:VGNC:103175]	GO:0001784(phosphotyrosine residue binding)	NA
chr1	126914700	126916519	1820	+	1	0.00467735	0.0199526	exonic	ENSSSCT00000005172	ENSSSCG00000004684	chr1	126902186	127003397	SPG11	SPG11 vesicle trafficking associated, spatacsin [Source:VGNC Symbol;Acc:VGNC:93402]	GO:0005730(nucleolus);GO:0005737(cytoplasm);GO:0005829(cytosol);GO:0005886(plasma membrane);GO:0006606(protein import into nucleus);GO:0007040(lysosome organization);GO:0007268(chemical synaptic transmission);GO:0007528(neuromuscular junction development);GO:0007613(memory);GO:0008088(axo-dendritic transport);GO:0019901(protein kinase binding);GO:0021957(corticospinal tract morphogenesis);GO:0030…	05014(Amyotrophic lateral sclerosis);05022(Pathways of neurodegeneration - multiple diseases)
chr1	126975576	126976235	660	+	3.93546	1e-109	1e-107	exonic	ENSSSCT00000005172	ENSSSCG00000004684	chr1	126902186	127003397	SPG11	SPG11 vesicle trafficking associated, spatacsin [Source:VGNC Symbol;Acc:VGNC:93402]	GO:0005730(nucleolus);GO:0005737(cytoplasm);GO:0005829(cytosol);GO:0005886(plasma membrane);GO:0006606(protein import into nucleus);GO:0007040(lysosome organization);GO:0007268(chemical synaptic transmission);GO:0007528(neuromuscular junction development);GO:0007613(memory);GO:0008088(axo-dendritic transport);GO:0019901(protein kinase binding);GO:0021957(corticospinal tract morphogenesis);GO:0030…	05014(Amyotrophic lateral sclerosis);05022(Pathways of neurodegeneration - multiple diseases)
chr1	127746644	127756205	9562	+	3.72247	1.99526e-86	1.25893e-84	UTR3	ENSSSCT00000066231	ENSSSCG00000040383	chr1	127741455	127756205	MFAP1	microfibril associated protein 1 [Source:VGNC Symbol;Acc:VGNC:90172]	GO:0000398(mRNA splicing, via spliceosome);GO:0001527(microfibril);GO:0005634(nucleus);GO:0005654(nucleoplasm);GO:0005684(U2-type spliceosomal complex);GO:0005813(centrosome);GO:0071005(U2-type precatalytic spliceosome)	NA
chr1	127766051	127766152	102	+	0.454176	5.62341e-05	0.000316228	ncRNA_exonic	ENSSSCT00000020329	ENSSSCG00000018734	chr1	127766052	127766152	MIR1282	microRNA 1282 [Source:HGNC Symbol;Acc:HGNC:35360]	NA	NA
chr1	127837886	127839081	1196	+	2.7866	0.0416869	0.568853	exonic	ENSSSCT00000005193	ENSSSCG00000004702	chr1	127835622	127852339	STRC	stereocilin [Source:VGNC Symbol;Acc:VGNC:103184]	GO:0007160(cell-matrix adhesion);GO:0009986(cell surface);GO:0032426(stereocilium tip);GO:0050910(detection of mechanical stimulus involved in sensory perception of sound);GO:0060088(auditory receptor cell stereocilium organization);GO:0060091(kinocilium);GO:0110165(cellular anatomical entity)	NA
chr1	127913595	127914793	1199	+	3.75489	5.01187e-27	7.94328e-26	UTR3	ENSSSCT00000005195	ENSSSCG00000004704	chr1	127865562	127915451	PPIP5K1	diphosphoinositol pentakisphosphate kinase 1 [Source:VGNC Symbol;Acc:VGNC:91700]	GO:0000166(nucleotide binding);GO:0000827(inositol-1,3,4,5,6-pentakisphosphate kinase activity);GO:0000828(inositol hexakisphosphate kinase activity);GO:0000829(inositol heptakisphosphate kinase activity);GO:0000832(inositol hexakisphosphate 5-kinase activity);GO:0005524(ATP binding);GO:0005737(cytoplasm);GO:0005829(cytosol);GO:0005886(plasma membrane);GO:0006020(inositol metabolic process);GO:00…	04070(Phosphatidylinositol signaling system)
chr1	127915151	127915451	301	+	1.29866	0.0331131	0.120504	UTR3	ENSSSCT00000005195	ENSSSCG00000004704	chr1	127865562	127915451	PPIP5K1	diphosphoinositol pentakisphosphate kinase 1 [Source:VGNC Symbol;Acc:VGNC:91700]	GO:0000166(nucleotide binding);GO:0000827(inositol-1,3,4,5,6-pentakisphosphate kinase activity);GO:0000828(inositol hexakisphosphate kinase activity);GO:0000829(inositol heptakisphosphate kinase activity);GO:0000832(inositol hexakisphosphate 5-kinase activity);GO:0005524(ATP binding);GO:0005737(cytoplasm);GO:0005829(cytosol);GO:0005886(plasma membrane);GO:0006020(inositol metabolic process);GO:00…	04070(Phosphatidylinositol signaling system)
chr1	127977367	127987299	9933	+	2.7137	3.98107e-23	5.01187e-22	exonic	ENSSSCT00000039043	ENSSSCG00000031949	chr1	127959213	128028712	TP53BP1	tumor protein p53 binding protein 1 [Source:VGNC Symbol;Acc:VGNC:94325]	GO:0000776(kinetochore);GO:0000781(chromosome, telomeric region);GO:0002039(p53 binding);GO:0003684(damaged DNA binding);GO:0003712(transcription coregulator activity);GO:0005634(nucleus);GO:0005654(nucleoplasm);GO:0005657(replication fork);GO:0005737(cytoplasm);GO:0006281(DNA repair);GO:0006303(double-strand break repair via nonhomologous end joining);GO:0006974(cellular response to DNA damage s…	04621(NOD-like receptor signaling pathway)
chr1	127998675	128003580	4906	+	2.33342	1e-20	1.25893e-19	exonic	ENSSSCT00000039043	ENSSSCG00000031949	chr1	127959213	128028712	TP53BP1	tumor protein p53 binding protein 1 [Source:VGNC Symbol;Acc:VGNC:94325]	GO:0000776(kinetochore);GO:0000781(chromosome, telomeric region);GO:0002039(p53 binding);GO:0003684(damaged DNA binding);GO:0003712(transcription coregulator activity);GO:0005634(nucleus);GO:0005654(nucleoplasm);GO:0005657(replication fork);GO:0005737(cytoplasm);GO:0006281(DNA repair);GO:0006303(double-strand break repair via nonhomologous end joining);GO:0006974(cellular response to DNA damage s…	04621(NOD-like receptor signaling pathway)
chr1	128015349	128015967	619	+	2.85599	1.25893e-12	1.25893e-11	exonic	ENSSSCT00000039043	ENSSSCG00000031949	chr1	127959213	128028712	TP53BP1	tumor protein p53 binding protein 1 [Source:VGNC Symbol;Acc:VGNC:94325]	GO:0000776(kinetochore);GO:0000781(chromosome, telomeric region);GO:0002039(p53 binding);GO:0003684(damaged DNA binding);GO:0003712(transcription coregulator activity);GO:0005634(nucleus);GO:0005654(nucleoplasm);GO:0005657(replication fork);GO:0005737(cytoplasm);GO:0006281(DNA repair);GO:0006303(double-strand break repair via nonhomologous end joining);GO:0006974(cellular response to DNA damage s…	04621(NOD-like receptor signaling pathway)
chr1	128084066	128091710	7645	+	2.75489	1.58489e-31	3.16228e-30	UTR5	ENSSSCT00000059846	ENSSSCG00000004709	chr1	128084067	128094617	ZSCAN29	zinc finger and SCAN domain containing 29 [Source:HGNC Symbol;Acc:HGNC:26673]	GO:0000978(RNA polymerase II cis-regulatory region sequence-specific DNA binding);GO:0000981(DNA-binding transcription factor activity, RNA polymerase II-specific);GO:0005634(nucleus);GO:0006357(regulation of transcription by RNA polymerase II);GO:1990837(sequence-specific double-stranded DNA binding)	NA
chr1	128091829	128094617	2789	+	3.33628	1e-48	3.16228e-47	exonic	ENSSSCT00000059846	ENSSSCG00000004709	chr1	128084067	128094617	ZSCAN29	zinc finger and SCAN domain containing 29 [Source:HGNC Symbol;Acc:HGNC:26673]	GO:0000978(RNA polymerase II cis-regulatory region sequence-specific DNA binding);GO:0000981(DNA-binding transcription factor activity, RNA polymerase II-specific);GO:0005634(nucleus);GO:0006357(regulation of transcription by RNA polymerase II);GO:1990837(sequence-specific double-stranded DNA binding)	NA
chr1	128213023	128217656	4634	+	3.36457	0.0057544	0.0954993	UTR3	ENSSSCT00000005205	ENSSSCG00000004713	chr1	128191630	128217656	TGM5	transglutaminase 5 [Source:VGNC Symbol;Acc:VGNC:93937]	GO:0003810(protein-glutamine gamma-glutamyltransferase activity);GO:0018149(peptide cross-linking);GO:0046872(metal ion binding)	NA
chr1	128471363	128473375	2013	+	2.37851	6.30957e-14	6.30957e-13	UTR3	ENSSSCT00000005209	ENSSSCG00000004717	chr1	128319311	128474302	UBR1	ubiquitin protein ligase E3 component n-recognin 1 [Source:VGNC Symbol;Acc:VGNC:94668]	GO:0000151(ubiquitin ligase complex);GO:0000502(proteasome complex);GO:0004842(ubiquitin-protein transferase activity);GO:0005737(cytoplasm);GO:0006511(ubiquitin-dependent protein catabolic process);GO:0008270(zinc ion binding);GO:0016567(protein ubiquitination);GO:0016740(transferase activity);GO:0030163(protein catabolic process);GO:0032007(negative regulation of TOR signaling);GO:0046872(metal…	NA
chr1	128618649	128630282	11634	+	5.32912	3.98107e-11	3.63078e-10	exonic	ENSSSCT00000005210	ENSSSCG00000004718	chr1	128489744	128635511	TTBK2	tau tubulin kinase 2 [Source:VGNC Symbol;Acc:VGNC:98387]	GO:0000166(nucleotide binding);GO:0000226(microtubule cytoskeleton organization);GO:0004672(protein kinase activity);GO:0004674(protein serine/threonine kinase activity);GO:0005524(ATP binding);GO:0005634(nucleus);GO:0005737(cytoplasm);GO:0005814(centriole);GO:0005829(cytosol);GO:0006468(protein phosphorylation);GO:0007026(negative regulation of microtubule depolymerization);GO:0007165(signal tra…	NA
chr1	128630401	128634223	3823	+	3.52356	0.00128825	0.00616595	UTR3	ENSSSCT00000005210	ENSSSCG00000004718	chr1	128489744	128635511	TTBK2	tau tubulin kinase 2 [Source:VGNC Symbol;Acc:VGNC:98387]	GO:0000166(nucleotide binding);GO:0000226(microtubule cytoskeleton organization);GO:0004672(protein kinase activity);GO:0004674(protein serine/threonine kinase activity);GO:0005524(ATP binding);GO:0005634(nucleus);GO:0005737(cytoplasm);GO:0005814(centriole);GO:0005829(cytosol);GO:0006468(protein phosphorylation);GO:0007026(negative regulation of microtubule depolymerization);GO:0007165(signal tra…	NA
chr1	128653818	128655554	1737	+	1.9782	6.0256e-07	4.0738e-06	UTR3	ENSSSCT00000005211	ENSSSCG00000004719	chr1	128641430	128655554	CDAN1	codanin 1 [Source:VGNC Symbol;Acc:VGNC:86441]	GO:0005634(nucleus);GO:0005737(cytoplasm);GO:0005829(cytosol);GO:0005886(plasma membrane);GO:0006325(chromatin organization);GO:0008104(protein localization);GO:0008156(negative regulation of DNA replication);GO:0012505(endomembrane system)	NA
chr1	128845844	128845965	122	+	2.7866	0.0416869	0.568853	UTR3	ENSSSCT00000005219	ENSSSCG00000004726	chr1	128839204	128847431	LRRC57	leucine rich repeat containing 57 [Source:VGNC Symbol;Acc:VGNC:103119]	NA	NA
chr1	128893970	128926479	32510	+	1.65992	0.0213796	0.0812831	UTR5	ENSSSCT00000005218	ENSSSCG00000004725	chr1	128893971	128957305	ZNF106	zinc finger protein 106 [Source:VGNC Symbol;Acc:VGNC:95190]	GO:0003723(RNA binding)	NA
chr1	128926627	128932397	5771	+	3.73335	1.25893e-72	5.01187e-71	UTR5	ENSSSCT00000005218	ENSSSCG00000004725	chr1	128893971	128957305	ZNF106	zinc finger protein 106 [Source:VGNC Symbol;Acc:VGNC:95190]	GO:0003723(RNA binding)	NA
chr1	128932485	128934255	1771	+	1.98914	1.65959e-10	1.41254e-09	exonic	ENSSSCT00000005218	ENSSSCG00000004725	chr1	128893971	128957305	ZNF106	zinc finger protein 106 [Source:VGNC Symbol;Acc:VGNC:95190]	GO:0003723(RNA binding)	NA
chr1	128938979	128941597	2619	+	3.33628	1e-17	1.25893e-16	exonic	ENSSSCT00000005218	ENSSSCG00000004725	chr1	128893971	128957305	ZNF106	zinc finger protein 106 [Source:VGNC Symbol;Acc:VGNC:95190]	GO:0003723(RNA binding)	NA
chr1	129195742	129196904	1163	+	2.14405	6.30957e-26	1e-24	UTR3	ENSSSCT00000005227	ENSSSCG00000004731	chr1	129144344	129198761	VPS39	VPS39 subunit of HOPS complex [Source:VGNC Symbol;Acc:VGNC:94854]	GO:0005737(cytoplasm);GO:0005765(lysosomal membrane);GO:0005770(late endosome);GO:0006886(intracellular protein transport);GO:0006914(autophagy);GO:0008333(endosome to lysosome transport);GO:0016020(membrane);GO:0016192(vesicle-mediated transport);GO:0030123(AP-3 adaptor complex);GO:0030897(HOPS complex);GO:0031902(late endosome membrane);GO:0032456(endocytic recycling);GO:0034058(endosomal vesic…	05132(Salmonella infection)
chr1	129440403	129440614	212	+	0.799087	6.91831e-05	0.000389045	exonic	ENSSSCT00000022785	ENSSSCG00000020666	chr1	129374613	129458686	EHD4	EH domain containing 4 [Source:VGNC Symbol;Acc:VGNC:87598]	GO:0005509(calcium ion binding);GO:0005524(ATP binding);GO:0005525(GTP binding);GO:0005768(endosome);GO:0005769(early endosome);GO:0005783(endoplasmic reticulum);GO:0005886(plasma membrane);GO:0006897(endocytosis);GO:0010008(endosome membrane);GO:0016020(membrane);GO:0016197(endosomal transport);GO:0030139(endocytic vesicle);GO:0032456(endocytic recycling);GO:0043231(intracellular membrane-bounde…	04144(Endocytosis)
chr1	129440673	129457412	16740	+	4.19377	1e-142	1e-140	UTR3	ENSSSCT00000022785	ENSSSCG00000020666	chr1	129374613	129458686	EHD4	EH domain containing 4 [Source:VGNC Symbol;Acc:VGNC:87598]	GO:0005509(calcium ion binding);GO:0005524(ATP binding);GO:0005525(GTP binding);GO:0005768(endosome);GO:0005769(early endosome);GO:0005783(endoplasmic reticulum);GO:0005886(plasma membrane);GO:0006897(endocytosis);GO:0010008(endosome membrane);GO:0016020(membrane);GO:0016197(endosomal transport);GO:0030139(endocytic vesicle);GO:0032456(endocytic recycling);GO:0043231(intracellular membrane-bounde…	04144(Endocytosis)
chr1	129458415	129458686	272	+	1.1375	3.38844e-07	2.29087e-06	UTR3	ENSSSCT00000022785	ENSSSCG00000020666	chr1	129374613	129458686	EHD4	EH domain containing 4 [Source:VGNC Symbol;Acc:VGNC:87598]	GO:0005509(calcium ion binding);GO:0005524(ATP binding);GO:0005525(GTP binding);GO:0005768(endosome);GO:0005769(early endosome);GO:0005783(endoplasmic reticulum);GO:0005886(plasma membrane);GO:0006897(endocytosis);GO:0010008(endosome membrane);GO:0016020(membrane);GO:0016197(endosomal transport);GO:0030139(endocytic vesicle);GO:0032456(endocytic recycling);GO:0043231(intracellular membrane-bounde…	04144(Endocytosis)
chr1	129852236	129853063	828	+	1.31034	0.00380189	0.0165959	exonic	ENSSSCT00000005244	ENSSSCG00000004745	chr1	129838585	129857041	RPAP1	RNA polymerase II associated protein 1 [Source:VGNC Symbol;Acc:VGNC:92417]	GO:0006366(transcription by RNA polymerase II)	NA
chr1	129853122	129855848	2727	+	1.90304	0.00123027	0.00588844	exonic	ENSSSCT00000005244	ENSSSCG00000004745	chr1	129838585	129857041	RPAP1	RNA polymerase II associated protein 1 [Source:VGNC Symbol;Acc:VGNC:92417]	GO:0006366(transcription by RNA polymerase II)	NA
chr1	129855937	129856712	776	+	2.20163	4.89779e-05	0.000275423	UTR3	ENSSSCT00000005244	ENSSSCG00000004745	chr1	129838585	129857041	RPAP1	RNA polymerase II associated protein 1 [Source:VGNC Symbol;Acc:VGNC:92417]	GO:0006366(transcription by RNA polymerase II)	NA
chr1	129968501	129975039	6539	+	2.72465	5.01187e-55	1.99526e-53	UTR5	ENSSSCT00000005247	ENSSSCG00000004748	chr1	129968502	130009391	NDUFAF1	NADH:ubiquinone oxidoreductase complex assembly factor 1 [Source:VGNC Symbol;Acc:VGNC:90638]	GO:0005739(mitochondrion);GO:0005829(cytosol);GO:0006120(mitochondrial electron transport, NADH to ubiquinone);GO:0010257(NADH dehydrogenase complex assembly);GO:0032981(mitochondrial respiratory chain complex I assembly);GO:0051082(unfolded protein binding);GO:0051131(chaperone-mediated protein complex assembly)	04714(Thermogenesis)
chr1	130036689	130039223	2535	+	2.04963	1.65959e-08	1.23027e-07	exonic	ENSSSCT00000005249	ENSSSCG00000004750	chr1	130036480	130047041	OIP5	Opa interacting protein 5 [Source:VGNC Symbol;Acc:VGNC:91029]	GO:0000775(chromosome, centromeric region);GO:0000785(chromatin);GO:0005634(nucleus);GO:0005694(chromosome);GO:0007049(cell cycle);GO:0007059(chromosome segregation);GO:0010369(chromocenter);GO:0015030(Cajal body);GO:0016607(nuclear speck);GO:0034080(CENP-A containing chromatin assembly);GO:0042802(identical protein binding);GO:0043229(intracellular organelle);GO:0043231(intracellular membrane-bo…	NA
chr1	130146001	130152468	6468	+	2.87971	4.67735e-07	3.16228e-06	exonic	ENSSSCT00000005251	ENSSSCG00000004752	chr1	130112847	130153478	EXD1	exonuclease 3'-5' domain containing 1 [Source:VGNC Symbol;Acc:VGNC:87823]	GO:0003676(nucleic acid binding);GO:0006139(nucleobase-containing compound metabolic process);GO:0008408(3'-5' exonuclease activity);GO:0031047(gene silencing by RNA);GO:0034587(piRNA metabolic process);GO:0090305(nucleic acid phosphodiester bond hydrolysis);GO:1990923(PET complex)	NA
chr1	130341219	130341520	302	+	1.7866	1.02329e-05	6.16595e-05	UTR3	ENSSSCT00000057611	ENSSSCG00000004753	chr1	130201718	130342838	INO80	INO80 complex ATPase subunit [Source:VGNC Symbol;Acc:VGNC:89138]	GO:0000070(mitotic sister chromatid segregation);GO:0000166(nucleotide binding);GO:0000723(telomere maintenance);GO:0000724(double-strand break repair via homologous recombination);GO:0003677(DNA binding);GO:0004386(helicase activity);GO:0005524(ATP binding);GO:0005634(nucleus);GO:0005654(nucleoplasm);GO:0005829(cytosol);GO:0006275(regulation of DNA replication);GO:0006281(DNA repair);GO:0006282(…	NA
chr1	130485764	130508848	23085	+	1.52105	0.018197	0.0707946	exonic	ENSSSCT00000005259	ENSSSCG00000004760	chr1	130485346	130509559	ENSSSCG00000004760	protein phosphatase 1 regulatory inhibitor subunit 14D [Source:VGNC Symbol;Acc:VGNC:103156]	GO:0004864(protein phosphatase inhibitor activity);GO:0004865(protein serine/threonine phosphatase inhibitor activity);GO:0005737(cytoplasm);GO:0042325(regulation of phosphorylation);GO:0043086(negative regulation of catalytic activity)	NA
chr1	130509289	130509559	271	+	2.87971	4.67735e-07	3.16228e-06	UTR3	ENSSSCT00000005259	ENSSSCG00000004760	chr1	130485346	130509559	ENSSSCG00000004760	protein phosphatase 1 regulatory inhibitor subunit 14D [Source:VGNC Symbol;Acc:VGNC:103156]	GO:0004864(protein phosphatase inhibitor activity);GO:0004865(protein serine/threonine phosphatase inhibitor activity);GO:0005737(cytoplasm);GO:0042325(regulation of phosphorylation);GO:0043086(negative regulation of catalytic activity)	NA
chr1	130516778	130549178	32401	+	1.4957	1.47911e-05	8.91251e-05	UTR5	ENSSSCT00000005261	ENSSSCG00000004762	chr1	130516779	130559234	DNAJC17	DnaJ heat shock protein family (Hsp40) member C17 [Source:VGNC Symbol;Acc:VGNC:103082]	GO:0000122(negative regulation of transcription by RNA polymerase II);GO:0000390(spliceosomal complex disassembly);GO:0003676(nucleic acid binding);GO:0003723(RNA binding);GO:0005681(spliceosomal complex);GO:1901998(toxin transport)	NA
chr1	130554115	130554295	181	+	2.52356	0.0102329	0.0416869	UTR3	ENSSSCT00000060746	ENSSSCG00000004762	chr1	130516779	130559234	DNAJC17	DnaJ heat shock protein family (Hsp40) member C17 [Source:VGNC Symbol;Acc:VGNC:103082]	GO:0000122(negative regulation of transcription by RNA polymerase II);GO:0000390(spliceosomal complex disassembly);GO:0003676(nucleic acid binding);GO:0003723(RNA binding);GO:0005681(spliceosomal complex);GO:1901998(toxin transport)	NA
chr1	130554953	130557348	2396	+	3.18903	3.16228e-34	7.94328e-33	UTR3	ENSSSCT00000060746	ENSSSCG00000004762	chr1	130516779	130559234	DNAJC17	DnaJ heat shock protein family (Hsp40) member C17 [Source:VGNC Symbol;Acc:VGNC:103082]	GO:0000122(negative regulation of transcription by RNA polymerase II);GO:0000390(spliceosomal complex disassembly);GO:0003676(nucleic acid binding);GO:0003723(RNA binding);GO:0005681(spliceosomal complex);GO:1901998(toxin transport)	NA
chr1	130558934	130559234	301	+	1.59932	0.00074131	0.00363078	UTR3	ENSSSCT00000057777	ENSSSCG00000004762	chr1	130516779	130559234	DNAJC17	DnaJ heat shock protein family (Hsp40) member C17 [Source:VGNC Symbol;Acc:VGNC:103082]	GO:0000122(negative regulation of transcription by RNA polymerase II);GO:0000390(spliceosomal complex disassembly);GO:0003676(nucleic acid binding);GO:0003723(RNA binding);GO:0005681(spliceosomal complex);GO:1901998(toxin transport)	NA
chr1	130574236	130574844	609	+	1.20163	0.0363078	0.133968	UTR5	ENSSSCT00000005264	ENSSSCG00000004765	chr1	130574237	130615722	RMDN3	regulator of microtubule dynamics 3 [Source:VGNC Symbol;Acc:VGNC:92333]	GO:0005737(cytoplasm);GO:0005739(mitochondrion);GO:0005741(mitochondrial outer membrane);GO:0005876(spindle microtubule);GO:0006874(cellular calcium ion homeostasis);GO:0008017(microtubule binding);GO:0016020(membrane);GO:0016021(integral component of membrane);GO:0044232(organelle membrane contact site);GO:0045171(intercellular bridge);GO:0097431(mitotic spindle pole)	NA
chr1	130761141	130764299	3159	+	3.60881	1.25893e-64	5.01187e-63	UTR3	ENSSSCT00000086697	ENSSSCG00000038033	chr1	130753186	130764746	CCDC32	coiled-coil domain containing 32 [Source:VGNC Symbol;Acc:VGNC:86292]	GO:0060322(head development)	NA
chr1	130975346	130975627	282	+	2.37016	0.0147911	0.0588844	UTR5	ENSSSCT00000005279	ENSSSCG00000023975	chr1	130975347	130983969	CCDC9B	coiled-coil domain containing 9B [Source:VGNC Symbol;Acc:VGNC:86332]	NA	NA
chr1	130977787	130980587	2801	+	3.79701	2.51189e-56	7.94328e-55	exonic	ENSSSCT00000005279	ENSSSCG00000023975	chr1	130975347	130983969	CCDC9B	coiled-coil domain containing 9B [Source:VGNC Symbol;Acc:VGNC:86332]	NA	NA
chr1	130982232	130982682	451	+	1	0.000338844	0.0017378	UTR3	ENSSSCT00000005279	ENSSSCG00000023975	chr1	130975347	130983969	CCDC9B	coiled-coil domain containing 9B [Source:VGNC Symbol;Acc:VGNC:86332]	NA	NA
chr1	130983609	130983969	361	+	2.10769	1.99526e-11	1.90546e-10	UTR3	ENSSSCT00000005279	ENSSSCG00000023975	chr1	130975347	130983969	CCDC9B	coiled-coil domain containing 9B [Source:VGNC Symbol;Acc:VGNC:86332]	NA	NA
chr1	131034251	131034814	564	+	3.00899	0.0218776	0.31989	exonic	ENSSSCT00000092976	ENSSSCG00000053436	chr1	131034252	131035406	ANKRD63	ankyrin repeat domain 63 [Source:HGNC Symbol;Acc:HGNC:40027]	NA	NA
chr1	131178314	131178877	564	+	3.36457	0.0057544	0.0416869	UTR5	ENSSSCT00000047289	ENSSSCG00000035284	chr1	131178315	131200393	BMF	Bcl2 modifying factor [Source:VGNC Symbol;Acc:VGNC:85837]	GO:0006915(apoptotic process);GO:0010507(negative regulation of autophagy);GO:0016459(myosin complex);GO:0034644(cellular response to UV);GO:0043065(positive regulation of apoptotic process);GO:0043276(anoikis)	05206(MicroRNAs in cancer)
chr1	131182946	131196154	13209	+	1.79909	3.16228e-15	3.16228e-14	UTR3	ENSSSCT00000047289	ENSSSCG00000035284	chr1	131178315	131200393	BMF	Bcl2 modifying factor [Source:VGNC Symbol;Acc:VGNC:85837]	GO:0006915(apoptotic process);GO:0010507(negative regulation of autophagy);GO:0016459(myosin complex);GO:0034644(cellular response to UV);GO:0043065(positive regulation of apoptotic process);GO:0043276(anoikis)	05206(MicroRNAs in cancer)
chr1	131196899	131198154	1256	+	2.34483	1.25893e-49	3.98107e-48	UTR3	ENSSSCT00000047289	ENSSSCG00000035284	chr1	131178315	131200393	BMF	Bcl2 modifying factor [Source:VGNC Symbol;Acc:VGNC:85837]	GO:0006915(apoptotic process);GO:0010507(negative regulation of autophagy);GO:0016459(myosin complex);GO:0034644(cellular response to UV);GO:0043065(positive regulation of apoptotic process);GO:0043276(anoikis)	05206(MicroRNAs in cancer)
chr1	131365179	131466732	101554	+	4.59096	1.25893e-28	1.99526e-27	UTR5	ENSSSCT00000069289	ENSSSCG00000004787	chr1	131365180	131494959	GPR176	G protein-coupled receptor 176 [Source:VGNC Symbol;Acc:VGNC:88618]	GO:0004930(G protein-coupled receptor activity);GO:0005886(plasma membrane);GO:0007186(G protein-coupled receptor signaling pathway);GO:0007193(adenylate cyclase-inhibiting G protein-coupled receptor signaling pathway);GO:0016020(membrane);GO:0016021(integral component of membrane);GO:0048512(circadian behavior)	NA
chr1	131492263	131492474	212	+	2.28983	0.000616595	0.0030903	exonic	ENSSSCT00000005286	ENSSSCG00000004787	chr1	131365180	131494959	GPR176	G protein-coupled receptor 176 [Source:VGNC Symbol;Acc:VGNC:88618]	GO:0004930(G protein-coupled receptor activity);GO:0005886(plasma membrane);GO:0007186(G protein-coupled receptor signaling pathway);GO:0007193(adenylate cyclase-inhibiting G protein-coupled receptor signaling pathway);GO:0016020(membrane);GO:0016021(integral component of membrane);GO:0048512(circadian behavior)	NA
chr1	131492652	131492863	212	+	2.28983	0.00128825	0.00616595	exonic	ENSSSCT00000005286	ENSSSCG00000004787	chr1	131365180	131494959	GPR176	G protein-coupled receptor 176 [Source:VGNC Symbol;Acc:VGNC:88618]	GO:0004930(G protein-coupled receptor activity);GO:0005886(plasma membrane);GO:0007186(G protein-coupled receptor signaling pathway);GO:0007193(adenylate cyclase-inhibiting G protein-coupled receptor signaling pathway);GO:0016020(membrane);GO:0016021(integral component of membrane);GO:0048512(circadian behavior)	NA
chr1	131492922	131493252	331	+	1.9782	0.000204174	0.00109648	exonic	ENSSSCT00000005286	ENSSSCG00000004787	chr1	131365180	131494959	GPR176	G protein-coupled receptor 176 [Source:VGNC Symbol;Acc:VGNC:88618]	GO:0004930(G protein-coupled receptor activity);GO:0005886(plasma membrane);GO:0007186(G protein-coupled receptor signaling pathway);GO:0007193(adenylate cyclase-inhibiting G protein-coupled receptor signaling pathway);GO:0016020(membrane);GO:0016021(integral component of membrane);GO:0048512(circadian behavior)	NA
chr1	131569864	131698779	128916	+	3.65535	0.00147911	0.00691831	exonic	ENSSSCT00000058778	ENSSSCG00000040418	chr1	131510455	131719254	FSIP1	fibrous sheath interacting protein 1 [Source:VGNC Symbol;Acc:VGNC:88254]	NA	NA
chr1	132023473	132024749	1277	+	3.00899	0.0218776	0.11995	exonic	ENSSSCT00000103396	ENSSSCG00000058083	chr1	132023474	132025372	ENSSSCG00000058083	NA	NA	NA
chr1	132024926	132025372	447	+	2.65076	3.16228e-54	1e-52	exonic	ENSSSCT00000103396	ENSSSCG00000058083	chr1	132023474	132025372	ENSSSCG00000058083	NA	NA	NA
chr1	132773802	132784094	10293	+	4.00899	0.00018197	0.000977237	UTR3	ENSSSCT00000005290	ENSSSCG00000004791	chr1	132702541	132786532	RASGRP1	RAS guanyl releasing protein 1 [Source:VGNC Symbol;Acc:VGNC:92113]	GO:0001934(positive regulation of protein phosphorylation);GO:0002437(inflammatory response to antigenic stimulus);GO:0005085(guanyl-nucleotide exchange factor activity);GO:0005509(calcium ion binding);GO:0005794(Golgi apparatus);GO:0005829(cytosol);GO:0005886(plasma membrane);GO:0007264(small GTPase mediated signal transduction);GO:0008270(zinc ion binding);GO:0014066(regulation of phosphatidyli…	04010(MAPK signaling pathway);04014(Ras signaling pathway);04611(Platelet activation);04660(T cell receptor signaling pathway);05200(Pathways in cancer);05235(PD-L1 expression and PD-1 checkpoint pathway in cancer)
chr1	134221725	134222683	959	+	3.52356	0.00295121	0.0131826	UTR3	ENSSSCT00000005294	ENSSSCG00000004795	chr1	134013820	134223012	MEIS2	Meis homeobox 2 [Source:VGNC Symbol;Acc:VGNC:90136]	GO:0000978(RNA polymerase II cis-regulatory region sequence-specific DNA binding);GO:0000981(DNA-binding transcription factor activity, RNA polymerase II-specific);GO:0001228(DNA-binding transcription activator activity, RNA polymerase II-specific);GO:0001654(eye development);GO:0003677(DNA binding);GO:0005634(nucleus);GO:0006355(regulation of DNA-templated transcription);GO:0006357(regulation of…	NA
chr1	134526283	134528320	2038	+	4.52356	1.31826e-06	8.70964e-06	exonic	ENSSSCT00000102950	ENSSSCG00000057228	chr1	134526284	134528827	ENSSSCG00000057228	NA	NA	NA
chr1	134528409	134528827	419	+	2.7866	0.0102329	0.0416869	exonic	ENSSSCT00000102950	ENSSSCG00000057228	chr1	134526284	134528827	ENSSSCG00000057228	NA	NA	NA
chr1	136121110	136127183	6074	+	4.72247	2.81838e-07	1.94984e-06	UTR5	ENSSSCT00000005301	ENSSSCG00000004802	chr1	136121111	136233825	AQR	aquarius intron-binding spliceosomal factor [Source:VGNC Symbol;Acc:VGNC:85437]	GO:0000398(mRNA splicing, via spliceosome);GO:0003723(RNA binding);GO:0003727(single-stranded RNA binding);GO:0003729(mRNA binding);GO:0004386(helicase activity);GO:0005634(nucleus);GO:0005654(nucleoplasm);GO:0005681(spliceosomal complex);GO:0006397(mRNA processing);GO:0008380(RNA splicing);GO:0034458(3'-5' RNA helicase activity);GO:0071007(U2-type catalytic step 2 spliceosome);GO:0071013(catalyt…	03040(Spliceosome)
chr1	136121110	136135858	14749	+	4.10434	8.91251e-05	0.000489779	UTR5	ENSSSCT00000005301	ENSSSCG00000004802	chr1	136121111	136233825	AQR	aquarius intron-binding spliceosomal factor [Source:VGNC Symbol;Acc:VGNC:85437]	GO:0000398(mRNA splicing, via spliceosome);GO:0003723(RNA binding);GO:0003727(single-stranded RNA binding);GO:0003729(mRNA binding);GO:0004386(helicase activity);GO:0005634(nucleus);GO:0005654(nucleoplasm);GO:0005681(spliceosomal complex);GO:0006397(mRNA processing);GO:0008380(RNA splicing);GO:0034458(3'-5' RNA helicase activity);GO:0071007(U2-type catalytic step 2 spliceosome);GO:0071013(catalyt…	03040(Spliceosome)
chr1	136226303	136233526	7224	+	1.17632	0.000204174	0.00109648	exonic	ENSSSCT00000005301	ENSSSCG00000004802	chr1	136121111	136233825	AQR	aquarius intron-binding spliceosomal factor [Source:VGNC Symbol;Acc:VGNC:85437]	GO:0000398(mRNA splicing, via spliceosome);GO:0003723(RNA binding);GO:0003727(single-stranded RNA binding);GO:0003729(mRNA binding);GO:0004386(helicase activity);GO:0005634(nucleus);GO:0005654(nucleoplasm);GO:0005681(spliceosomal complex);GO:0006397(mRNA processing);GO:0008380(RNA splicing);GO:0034458(3'-5' RNA helicase activity);GO:0071007(U2-type catalytic step 2 spliceosome);GO:0071013(catalyt…	03040(Spliceosome)
chr1	136497912	136498212	301	+	2.95606	2.51189e-20	3.16228e-19	UTR5	ENSSSCT00000005305	ENSSSCG00000004806	chr1	136497913	136523443	ENSSSCG00000004806	NA	GO:0007165(signal transduction)	NA
chr1	136517136	136521206	4071	+	4.00899	3.16228e-37	7.94328e-36	exonic	ENSSSCT00000005305	ENSSSCG00000004806	chr1	136497913	136523443	ENSSSCG00000004806	NA	GO:0007165(signal transduction)	NA
chr1	136617104	136626285	9182	+	3.00899	0.000251189	0.00131826	UTR3	ENSSSCT00000050519	ENSSSCG00000033657	chr1	136617105	136629292	GREM1	gremlin 1, DAN family BMP antagonist [Source:VGNC Symbol;Acc:VGNC:88665]	GO:0000902(cell morphogenesis);GO:0001525(angiogenesis);GO:0002042(cell migration involved in sprouting angiogenesis);GO:0002092(positive regulation of receptor internalization);GO:0003337(mesenchymal to epithelial transition involved in metanephros morphogenesis);GO:0005125(cytokine activity);GO:0005576(extracellular region);GO:0005615(extracellular space);GO:0007165(signal transduction);GO:0007…	04350(TGF-beta signaling pathway)
chr1	136628755	136629292	538	+	2.7866	0.0416869	0.568853	UTR3	ENSSSCT00000050519	ENSSSCG00000033657	chr1	136617105	136629292	GREM1	gremlin 1, DAN family BMP antagonist [Source:VGNC Symbol;Acc:VGNC:88665]	GO:0000902(cell morphogenesis);GO:0001525(angiogenesis);GO:0002042(cell migration involved in sprouting angiogenesis);GO:0002092(positive regulation of receptor internalization);GO:0003337(mesenchymal to epithelial transition involved in metanephros morphogenesis);GO:0005125(cytokine activity);GO:0005576(extracellular region);GO:0005615(extracellular space);GO:0007165(signal transduction);GO:0007…	04350(TGF-beta signaling pathway)
chr1	137855657	137856219	563	+	3.7866	2.95121e-06	1.90546e-05	UTR5	ENSSSCT00000038960	ENSSSCG00000035223	chr1	137855658	137880694	ENSSSCG00000035223	synemin [Source:VGNC Symbol;Acc:VGNC:93670]	GO:0005200(structural constituent of cytoskeleton);GO:0005882(intermediate filament);GO:0008307(structural constituent of muscle);GO:0045104(intermediate filament cytoskeleton organization)	NA
chr1	138193001	138193241	241	+	2.7866	0.0416869	0.568853	UTR3	ENSSSCT00000039280	ENSSSCG00000004814	chr1	138126809	138194853	ENSSSCG00000004814	leucine rich repeat containing 28 [Source:VGNC Symbol;Acc:VGNC:103118]	NA	NA
chr1	138371369	138430877	59509	+	1.58015	0.000120226	0.000660693	UTR5	ENSSSCT00000023102	ENSSSCG00000028771	chr1	138341158	138511314	MEF2A	myocyte enhancer factor 2A [Source:VGNC Symbol;Acc:VGNC:98123]	GO:0000002(mitochondrial genome maintenance);GO:0000122(negative regulation of transcription by RNA polymerase II);GO:0000165(MAPK cascade);GO:0000785(chromatin);GO:0000977(RNA polymerase II transcription regulatory region sequence-specific DNA binding);GO:0000978(RNA polymerase II cis-regulatory region sequence-specific DNA binding);GO:0000981(DNA-binding transcription factor activity, RNA polym…	04022(cGMP-PKG signaling pathway);04371(Apelin signaling pathway);04928(Parathyroid hormone synthesis, secretion and action);05418(Fluid shear stress and atherosclerosis)
chr1	138507307	138507697	391	+	1.73118	0.000758578	0.00371535	UTR3	ENSSSCT00000023102	ENSSSCG00000028771	chr1	138341158	138511314	MEF2A	myocyte enhancer factor 2A [Source:VGNC Symbol;Acc:VGNC:98123]	GO:0000002(mitochondrial genome maintenance);GO:0000122(negative regulation of transcription by RNA polymerase II);GO:0000165(MAPK cascade);GO:0000785(chromatin);GO:0000977(RNA polymerase II transcription regulatory region sequence-specific DNA binding);GO:0000978(RNA polymerase II cis-regulatory region sequence-specific DNA binding);GO:0000981(DNA-binding transcription factor activity, RNA polym…	04022(cGMP-PKG signaling pathway);04371(Apelin signaling pathway);04928(Parathyroid hormone synthesis, secretion and action);05418(Fluid shear stress and atherosclerosis)
chr1	138510835	138511314	480	+	3.7866	0.000436516	0.00218776	UTR3	ENSSSCT00000023102	ENSSSCG00000028771	chr1	138341158	138511314	MEF2A	myocyte enhancer factor 2A [Source:VGNC Symbol;Acc:VGNC:98123]	GO:0000002(mitochondrial genome maintenance);GO:0000122(negative regulation of transcription by RNA polymerase II);GO:0000165(MAPK cascade);GO:0000785(chromatin);GO:0000977(RNA polymerase II transcription regulatory region sequence-specific DNA binding);GO:0000978(RNA polymerase II cis-regulatory region sequence-specific DNA binding);GO:0000981(DNA-binding transcription factor activity, RNA polym…	04022(cGMP-PKG signaling pathway);04371(Apelin signaling pathway);04928(Parathyroid hormone synthesis, secretion and action);05418(Fluid shear stress and atherosclerosis)
chr1	139201432	139237108	35677	+	4.1375	3.98107e-42	1e-40	UTR3	ENSSSCT00000005323	ENSSSCG00000004821	chr1	139191572	139240185	ASB7	ankyrin repeat and SOCS box containing 7 [Source:VGNC Symbol;Acc:VGNC:85566]	GO:0016567(protein ubiquitination);GO:0035556(intracellular signal transduction)	NA
chr1	139617254	139620585	3332	+	4.09592	3.16228e-30	6.30957e-29	exonic	ENSSSCT00000005325	ENSSSCG00000004823	chr1	139494121	139624604	LRRK1	leucine rich repeat kinase 1 [Source:VGNC Symbol;Acc:VGNC:98093]	GO:0000166(nucleotide binding);GO:0004672(protein kinase activity);GO:0004674(protein serine/threonine kinase activity);GO:0005524(ATP binding);GO:0005525(GTP binding);GO:0005739(mitochondrion);GO:0005829(cytosol);GO:0006468(protein phosphorylation);GO:0009966(regulation of signal transduction);GO:0016301(kinase activity);GO:0016310(phosphorylation);GO:0018108(peptidyl-tyrosine phosphorylation);G…	NA
chr1	139623736	139624155	420	+	2.4489	0.00017378	0.000933254	UTR3	ENSSSCT00000005325	ENSSSCG00000004823	chr1	139494121	139624604	LRRK1	leucine rich repeat kinase 1 [Source:VGNC Symbol;Acc:VGNC:98093]	GO:0000166(nucleotide binding);GO:0004672(protein kinase activity);GO:0004674(protein serine/threonine kinase activity);GO:0005524(ATP binding);GO:0005525(GTP binding);GO:0005739(mitochondrion);GO:0005829(cytosol);GO:0006468(protein phosphorylation);GO:0009966(regulation of signal transduction);GO:0016301(kinase activity);GO:0016310(phosphorylation);GO:0018108(peptidyl-tyrosine phosphorylation);G…	NA
chr1	139624424	139624604	181	+	2.7866	0.0416869	0.190546	UTR3	ENSSSCT00000005325	ENSSSCG00000004823	chr1	139494121	139624604	LRRK1	leucine rich repeat kinase 1 [Source:VGNC Symbol;Acc:VGNC:98093]	GO:0000166(nucleotide binding);GO:0004672(protein kinase activity);GO:0004674(protein serine/threonine kinase activity);GO:0005524(ATP binding);GO:0005525(GTP binding);GO:0005739(mitochondrion);GO:0005829(cytosol);GO:0006468(protein phosphorylation);GO:0009966(regulation of signal transduction);GO:0016301(kinase activity);GO:0016310(phosphorylation);GO:0018108(peptidyl-tyrosine phosphorylation);G…	NA
chr1	141887436	141887737	302	+	3.00899	9.77237e-05	0.000537032	UTR5	ENSSSCT00000047902	ENSSSCG00000004832	chr1	141887227	141995003	UBE3A	ubiquitin protein ligase E3A [Source:VGNC Symbol;Acc:VGNC:94652]	GO:0000209(protein polyubiquitination);GO:0000502(proteasome complex);GO:0004842(ubiquitin-protein transferase activity);GO:0005634(nucleus);GO:0005737(cytoplasm);GO:0005829(cytosol);GO:0006511(ubiquitin-dependent protein catabolic process);GO:0016567(protein ubiquitination);GO:0016740(transferase activity);GO:0031398(positive regulation of protein ubiquitination);GO:0032570(response to progester…	04120(Ubiquitin mediated proteolysis);05165(Human papillomavirus infection);05203(Viral carcinogenesis)
chr1	141953868	141971405	17538	+	4.00899	3.16228e-84	1.99526e-82	exonic	ENSSSCT00000005334	ENSSSCG00000004832	chr1	141887227	141995003	UBE3A	ubiquitin protein ligase E3A [Source:VGNC Symbol;Acc:VGNC:94652]	GO:0000209(protein polyubiquitination);GO:0000502(proteasome complex);GO:0004842(ubiquitin-protein transferase activity);GO:0005634(nucleus);GO:0005737(cytoplasm);GO:0005829(cytosol);GO:0006511(ubiquitin-dependent protein catabolic process);GO:0016567(protein ubiquitination);GO:0016740(transferase activity);GO:0031398(positive regulation of protein ubiquitination);GO:0032570(response to progester…	04120(Ubiquitin mediated proteolysis);05165(Human papillomavirus infection);05203(Viral carcinogenesis)
chr1	141986292	141995003	8712	+	2.52356	0.0112202	0.0457088	UTR3	ENSSSCT00000048664	ENSSSCG00000004832	chr1	141887227	141995003	UBE3A	ubiquitin protein ligase E3A [Source:VGNC Symbol;Acc:VGNC:94652]	GO:0000209(protein polyubiquitination);GO:0000502(proteasome complex);GO:0004842(ubiquitin-protein transferase activity);GO:0005634(nucleus);GO:0005737(cytoplasm);GO:0005829(cytosol);GO:0006511(ubiquitin-dependent protein catabolic process);GO:0016567(protein ubiquitination);GO:0016740(transferase activity);GO:0031398(positive regulation of protein ubiquitination);GO:0032570(response to progester…	04120(Ubiquitin mediated proteolysis);05165(Human papillomavirus infection);05203(Viral carcinogenesis)
chr1	143790860	143855984	65125	+	3.00899	0.0218776	0.31989	exonic	ENSSSCT00000005345	ENSSSCG00000004843	chr1	143709864	143855984	TRPM1	transient receptor potential cation channel subfamily M member 1 [Source:VGNC Symbol;Acc:VGNC:94466]	GO:0005216(ion channel activity);GO:0005261(cation channel activity);GO:0005262(calcium channel activity);GO:0005887(integral component of plasma membrane);GO:0006811(ion transport);GO:0007216(G protein-coupled glutamate receptor signaling pathway);GO:0007601(visual perception);GO:0016020(membrane);GO:0016021(integral component of membrane);GO:0034220(ion transmembrane transport);GO:0051262(prote…	NA
chr1	143910153	143915373	5221	+	3.16189	1.25893e-71	6.30957e-70	exonic	ENSSSCT00000005346	ENSSSCG00000004844	chr1	143867839	143917878	MTMR10	myotubularin related protein 10 [Source:VGNC Symbol;Acc:VGNC:90457]	GO:0004438(phosphatidylinositol-3-phosphatase activity);GO:0005737(cytoplasm);GO:0046856(phosphatidylinositol dephosphorylation)	NA
chr1	143993602	144022242	28641	+	3.40599	7.94328e-48	2.51189e-46	UTR3	ENSSSCT00000060425	ENSSSCG00000035696	chr1	143993394	144024879	MCEE	methylmalonyl-CoA epimerase [Source:VGNC Symbol;Acc:VGNC:90066]	GO:0004493(methylmalonyl-CoA epimerase activity);GO:0046491(L-methylmalonyl-CoA metabolic process)	00280(Valine, leucine and isoleucine degradation);00630(Glyoxylate and dicarboxylate metabolism);00640(Propanoate metabolism);01100(Metabolic pathways);01200(Carbon metabolism)
chr1	144023802	144024460	659	+	3.10769	0.000234423	0.00123027	UTR3	ENSSSCT00000060425	ENSSSCG00000035696	chr1	143993394	144024879	MCEE	methylmalonyl-CoA epimerase [Source:VGNC Symbol;Acc:VGNC:90066]	GO:0004493(methylmalonyl-CoA epimerase activity);GO:0046491(L-methylmalonyl-CoA metabolic process)	00280(Valine, leucine and isoleucine degradation);00630(Glyoxylate and dicarboxylate metabolism);00640(Propanoate metabolism);01100(Metabolic pathways);01200(Carbon metabolism)
chr1	144024549	144024879	331	+	3.00899	0.0218776	0.31989	UTR3	ENSSSCT00000060425	ENSSSCG00000035696	chr1	143993394	144024879	MCEE	methylmalonyl-CoA epimerase [Source:VGNC Symbol;Acc:VGNC:90066]	GO:0004493(methylmalonyl-CoA epimerase activity);GO:0046491(L-methylmalonyl-CoA metabolic process)	00280(Valine, leucine and isoleucine degradation);00630(Glyoxylate and dicarboxylate metabolism);00640(Propanoate metabolism);01100(Metabolic pathways);01200(Carbon metabolism)
chr1	145718725	145719385	661	+	1.52105	0.0389045	0.141254	UTR3	ENSSSCT00000037543	ENSSSCG00000005786	chr1	145707413	145719385	SNRPA1	small nuclear ribonucleoprotein polypeptide A' [Source:HGNC Symbol;Acc:HGNC:11152]	GO:0000398(mRNA splicing, via spliceosome);GO:0005634(nucleus);GO:0005654(nucleoplasm);GO:0005681(spliceosomal complex);GO:0005686(U2 snRNP);GO:0007283(spermatogenesis);GO:0016604(nuclear body);GO:0016607(nuclear speck);GO:0030620(U2 snRNA binding);GO:0071005(U2-type precatalytic spliceosome);GO:0071007(U2-type catalytic step 2 spliceosome);GO:0071013(catalytic step 2 spliceosome)	03040(Spliceosome)
chr1	145812012	145812580	569	+	3.13422	1.58489e-19	1.99526e-18	UTR5	ENSSSCT00000059808	ENSSSCG00000040252	chr1	145812013	145817024	ENSSSCG00000040252	NA	GO:0003676(nucleic acid binding);GO:0003677(DNA binding);GO:0005634(nucleus)	NA
chr1	145813235	145815383	2149	+	4.32193	3.98107e-43	1.25893e-41	UTR3	ENSSSCT00000059808	ENSSSCG00000040252	chr1	145812013	145817024	ENSSSCG00000040252	NA	GO:0003676(nucleic acid binding);GO:0003677(DNA binding);GO:0005634(nucleus)	NA
chr1	147590864	147649760	58897	+	4.46597	3.16228e-26	5.01187e-25	UTR3	ENSSSCT00000040895	ENSSSCG00000038767	chr1	147590865	147685290	MBP	myelin basic protein [Source:VGNC Symbol;Acc:VGNC:103124]	GO:0000165(MAPK cascade);GO:0002020(protease binding);GO:0005516(calmodulin binding);GO:0007605(sensory perception of sound);GO:0009636(response to toxic substance);GO:0019911(structural constituent of myelin sheath);GO:0032755(positive regulation of interleukin-6 production);GO:0032991(protein-containing complex);GO:0033269(internode region of axon);GO:0034115(negative regulation of heterotypic …	NA
chr1	147650029	147650480	452	+	1.93734	0.0194984	0.0758578	UTR3	ENSSSCT00000040895	ENSSSCG00000038767	chr1	147590865	147685290	MBP	myelin basic protein [Source:VGNC Symbol;Acc:VGNC:103124]	GO:0000165(MAPK cascade);GO:0002020(protease binding);GO:0005516(calmodulin binding);GO:0007605(sensory perception of sound);GO:0009636(response to toxic substance);GO:0019911(structural constituent of myelin sheath);GO:0032755(positive regulation of interleukin-6 production);GO:0032991(protein-containing complex);GO:0033269(internode region of axon);GO:0034115(negative regulation of heterotypic …	NA
chr1	147984480	148034792	50313	+	4.7866	5.01187e-28	7.94328e-27	UTR5	ENSSSCT00000054815	ENSSSCG00000004859	chr1	147984481	148087719	ZNF516	zinc finger protein 516 [Source:VGNC Symbol;Acc:VGNC:95256]	GO:0000978(RNA polymerase II cis-regulatory region sequence-specific DNA binding);GO:0000981(DNA-binding transcription factor activity, RNA polymerase II-specific);GO:0000987(cis-regulatory region sequence-specific DNA binding);GO:0005634(nucleus);GO:0006355(regulation of DNA-templated transcription);GO:0006357(regulation of transcription by RNA polymerase II);GO:0009409(response to cold);GO:0045…	04714(Thermogenesis)
chr1	148034851	148079258	44408	+	3.36457	1.25893e-29	2.51189e-28	exonic	ENSSSCT00000054815	ENSSSCG00000004859	chr1	147984481	148087719	ZNF516	zinc finger protein 516 [Source:VGNC Symbol;Acc:VGNC:95256]	GO:0000978(RNA polymerase II cis-regulatory region sequence-specific DNA binding);GO:0000981(DNA-binding transcription factor activity, RNA polymerase II-specific);GO:0000987(cis-regulatory region sequence-specific DNA binding);GO:0005634(nucleus);GO:0006355(regulation of DNA-templated transcription);GO:0006357(regulation of transcription by RNA polymerase II);GO:0009409(response to cold);GO:0045…	04714(Thermogenesis)
chr1	148987517	148995469	7953	+	3.8679	1e-122	1e-120	UTR3	ENSSSCT00000061684	ENSSSCG00000032488	chr1	148987518	148997954	ZADH2	prostaglandin reductase 3 [Source:VGNC Symbol;Acc:VGNC:95049]	GO:0005777(peroxisome);GO:0006693(prostaglandin metabolic process);GO:0016491(oxidoreductase activity);GO:0036132(13-prostaglandin reductase activity);GO:0045599(negative regulation of fat cell differentiation)	NA
chr1	149772979	149773219	241	+	1.20163	0.00120226	0.0057544	UTR3	ENSSSCT00000067006	ENSSSCG00000004875	chr1	149737571	149773219	CYB5A	cytochrome b5 type A [Source:VGNC Symbol;Acc:VGNC:96727]	GO:0005737(cytoplasm);GO:0005783(endoplasmic reticulum);GO:0005789(endoplasmic reticulum membrane);GO:0005829(cytosol);GO:0016020(membrane);GO:0016021(integral component of membrane);GO:0019899(enzyme binding);GO:0020037(heme binding);GO:0043231(intracellular membrane-bounded organelle);GO:0046872(metal ion binding)	NA
chr1	149876023	149894411	18389	+	1.46467	0.0389045	0.141254	exonic	ENSSSCT00000005379	ENSSSCG00000004873	chr1	149856489	149896536	FBXO15	F-box protein 15 [Source:VGNC Symbol;Acc:VGNC:88033]	NA	NA
chr1	149896206	149896536	331	+	1.42223	0.0446684	0.159221	UTR3	ENSSSCT00000005379	ENSSSCG00000004873	chr1	149856489	149896536	FBXO15	F-box protein 15 [Source:VGNC Symbol;Acc:VGNC:88033]	NA	NA
chr1	152824379	152827629	3251	+	1.0072	0.0346737	0.127644	exonic	ENSSSCT00000043505	ENSSSCG00000032574	chr1	152689504	152833946	RTTN	rotatin [Source:VGNC Symbol;Acc:VGNC:92508]	GO:0005813(centrosome);GO:0005814(centriole);GO:0007099(centriole replication);GO:0007368(determination of left/right symmetry);GO:0010457(centriole-centriole cohesion);GO:0032053(ciliary basal body organization);GO:0036064(ciliary basal body);GO:0044782(cilium organization)	NA
chr1	152832618	152833796	1179	+	2.20163	0.0331131	0.468813	UTR3	ENSSSCT00000043505	ENSSSCG00000032574	chr1	152689504	152833946	RTTN	rotatin [Source:VGNC Symbol;Acc:VGNC:92508]	GO:0005813(centrosome);GO:0005814(centriole);GO:0007099(centriole replication);GO:0007368(determination of left/right symmetry);GO:0010457(centriole-centriole cohesion);GO:0032053(ciliary basal body organization);GO:0036064(ciliary basal body);GO:0044782(cilium organization)	NA
chr1	154026064	154027975	1912	+	1.82375	6.16595e-06	3.80189e-05	UTR3	ENSSSCT00000005390	ENSSSCG00000004884	chr1	153988050	154031120	TMX3	thioredoxin related transmembrane protein 3 [Source:VGNC Symbol;Acc:VGNC:94248]	GO:0003756(protein disulfide isomerase activity);GO:0005783(endoplasmic reticulum);GO:0005789(endoplasmic reticulum membrane);GO:0009986(cell surface);GO:0015035(protein-disulfide reductase activity);GO:0016020(membrane);GO:0016021(integral component of membrane);GO:0016853(isomerase activity);GO:0018171(peptidyl-cysteine oxidation)	NA
chr1	154919549	154932540	12992	+	5.20163	2.51189e-69	1.25893e-67	UTR3	ENSSSCT00000052578	ENSSSCG00000035941	chr1	154919550	154935561	DSEL	dermatan sulfate epimerase like [Source:VGNC Symbol;Acc:VGNC:87454]	GO:0008146(sulfotransferase activity);GO:0016020(membrane);GO:0016021(integral component of membrane);GO:0016853(isomerase activity);GO:0030204(chondroitin sulfate metabolic process);GO:0030205(dermatan sulfate metabolic process);GO:0047757(chondroitin-glucuronate 5-epimerase activity)	NA
chr1	158325547	158325966	420	+	1.1177	7.24436e-05	0.00040738	UTR3	ENSSSCT00000031522	ENSSSCG00000025744	chr1	158288544	158329881	KDSR	3-ketodihydrosphingosine reductase [Source:VGNC Symbol;Acc:VGNC:108157]	GO:0005783(endoplasmic reticulum);GO:0005789(endoplasmic reticulum membrane);GO:0006665(sphingolipid metabolic process);GO:0006666(3-keto-sphinganine metabolic process);GO:0016020(membrane);GO:0016021(integral component of membrane);GO:0016491(oxidoreductase activity);GO:0030148(sphingolipid biosynthetic process);GO:0047560(3-dehydrosphinganine reductase activity)	00600(Sphingolipid metabolism);01100(Metabolic pathways)
chr1	158337731	158339261	1531	+	4.7866	7.24436e-10	5.88844e-09	UTR5	ENSSSCT00000039416	ENSSSCG00000062696	chr1	158337522	158518879	BCL2	BCL2 apoptosis regulator [Source:HGNC Symbol;Acc:HGNC:990]	GO:0000082(G1/S transition of mitotic cell cycle);GO:0000209(protein polyubiquitination);GO:0000278(mitotic cell cycle);GO:0000902(cell morphogenesis);GO:0001503(ossification);GO:0001541(ovarian follicle development);GO:0001656(metanephros development);GO:0001657(ureteric bud development);GO:0001658(branching involved in ureteric bud morphogenesis);GO:0001662(behavioral fear response);GO:0001776(…	01521(EGFR tyrosine kinase inhibitor resistance);01522(Endocrine resistance);01524(Platinum drug resistance);04064(NF-kappa B signaling pathway);04066(HIF-1 signaling pathway);04071(Sphingolipid signaling pathway);04115(p53 signaling pathway);04140(Autophagy - animal);04141(Protein processing in endoplasmic reticulum);04151(PI3K-Akt signaling pathway);04210(Apoptosis);04215(Apoptosis - multiple s…
chr1	158514349	158516120	1772	+	4.59096	5.01187e-16	6.30957e-15	UTR3	ENSSSCT00000039416	ENSSSCG00000062696	chr1	158337522	158518879	BCL2	BCL2 apoptosis regulator [Source:HGNC Symbol;Acc:HGNC:990]	GO:0000082(G1/S transition of mitotic cell cycle);GO:0000209(protein polyubiquitination);GO:0000278(mitotic cell cycle);GO:0000902(cell morphogenesis);GO:0001503(ossification);GO:0001541(ovarian follicle development);GO:0001656(metanephros development);GO:0001657(ureteric bud development);GO:0001658(branching involved in ureteric bud morphogenesis);GO:0001662(behavioral fear response);GO:0001776(…	01521(EGFR tyrosine kinase inhibitor resistance);01522(Endocrine resistance);01524(Platinum drug resistance);04064(NF-kappa B signaling pathway);04066(HIF-1 signaling pathway);04071(Sphingolipid signaling pathway);04115(p53 signaling pathway);04140(Autophagy - animal);04141(Protein processing in endoplasmic reticulum);04151(PI3K-Akt signaling pathway);04210(Apoptosis);04215(Apoptosis - multiple s…
chr1	158516839	158517409	571	+	3.52356	0.00295121	0.0131826	UTR3	ENSSSCT00000039416	ENSSSCG00000062696	chr1	158337522	158518879	BCL2	BCL2 apoptosis regulator [Source:HGNC Symbol;Acc:HGNC:990]	GO:0000082(G1/S transition of mitotic cell cycle);GO:0000209(protein polyubiquitination);GO:0000278(mitotic cell cycle);GO:0000902(cell morphogenesis);GO:0001503(ossification);GO:0001541(ovarian follicle development);GO:0001656(metanephros development);GO:0001657(ureteric bud development);GO:0001658(branching involved in ureteric bud morphogenesis);GO:0001662(behavioral fear response);GO:0001776(…	01521(EGFR tyrosine kinase inhibitor resistance);01522(Endocrine resistance);01524(Platinum drug resistance);04064(NF-kappa B signaling pathway);04066(HIF-1 signaling pathway);04071(Sphingolipid signaling pathway);04115(p53 signaling pathway);04140(Autophagy - animal);04141(Protein processing in endoplasmic reticulum);04151(PI3K-Akt signaling pathway);04210(Apoptosis);04215(Apoptosis - multiple s…
chr1	159398207	159415260	17054	+	1.852	1.47911e-07	1.04713e-06	UTR3	ENSSSCT00000039986	ENSSSCG00000004901	chr1	159317734	159417327	PIGN	phosphatidylinositol glycan anchor biosynthesis class N [Source:VGNC Symbol;Acc:VGNC:91425]	GO:0005783(endoplasmic reticulum);GO:0005789(endoplasmic reticulum membrane);GO:0005829(cytosol);GO:0005886(plasma membrane);GO:0006506(GPI anchor biosynthetic process);GO:0016020(membrane);GO:0016021(integral component of membrane);GO:0016740(transferase activity);GO:0051377(mannose-ethanolamine phosphotransferase activity)	00563(Glycosylphosphatidylinositol (GPI)-anchor biosynthesis);01100(Metabolic pathways)
chr1	163059605	163061612	2008	+	4.42626	6.30957e-39	1.58489e-37	UTR3	ENSSSCT00000005431	ENSSSCG00000004921	chr1	162936581	163061612	ATP8B1	ATPase phospholipid transporting 8B1 [Source:VGNC Symbol;Acc:VGNC:85679]	GO:0000166(nucleotide binding);GO:0000287(magnesium ion binding);GO:0005524(ATP binding);GO:0005654(nucleoplasm);GO:0005783(endoplasmic reticulum);GO:0005794(Golgi apparatus);GO:0005802(trans-Golgi network);GO:0005829(cytosol);GO:0005886(plasma membrane);GO:0005887(integral component of plasma membrane);GO:0006855(xenobiotic transmembrane transport);GO:0007030(Golgi organization);GO:0015914(phosp…	NA
chr1	163624510	163631923	7414	+	4.44626	3.01995e-06	1.94984e-05	UTR5	ENSSSCT00000005448	ENSSSCG00000004937	chr1	163604594	163658318	SLC24A1	solute carrier family 24 member 1 [Source:VGNC Symbol;Acc:VGNC:92986]	GO:0005262(calcium channel activity);GO:0005886(plasma membrane);GO:0005887(integral component of plasma membrane);GO:0006811(ion transport);GO:0006816(calcium ion transport);GO:0006874(cellular calcium ion homeostasis);GO:0007601(visual perception);GO:0008273(calcium, potassium:sodium antiporter activity);GO:0015297(antiporter activity);GO:0016020(membrane);GO:0016021(integral component of membr…	04744(Phototransduction)
chr1	163643657	163653776	10120	+	3.00899	3.46737e-05	0.000199526	exonic	ENSSSCT00000005448	ENSSSCG00000004937	chr1	163604594	163658318	SLC24A1	solute carrier family 24 member 1 [Source:VGNC Symbol;Acc:VGNC:92986]	GO:0005262(calcium channel activity);GO:0005886(plasma membrane);GO:0005887(integral component of plasma membrane);GO:0006811(ion transport);GO:0006816(calcium ion transport);GO:0006874(cellular calcium ion homeostasis);GO:0007601(visual perception);GO:0008273(calcium, potassium:sodium antiporter activity);GO:0015297(antiporter activity);GO:0016020(membrane);GO:0016021(integral component of membr…	04744(Phototransduction)
chr1	163654867	163656461	1595	+	3.9542	5.88844e-08	4.2658e-07	UTR3	ENSSSCT00000005448	ENSSSCG00000004937	chr1	163604594	163658318	SLC24A1	solute carrier family 24 member 1 [Source:VGNC Symbol;Acc:VGNC:92986]	GO:0005262(calcium channel activity);GO:0005886(plasma membrane);GO:0005887(integral component of plasma membrane);GO:0006811(ion transport);GO:0006816(calcium ion transport);GO:0006874(cellular calcium ion homeostasis);GO:0007601(visual perception);GO:0008273(calcium, potassium:sodium antiporter activity);GO:0015297(antiporter activity);GO:0016020(membrane);GO:0016021(integral component of membr…	04744(Phototransduction)
chr1	163656969	163658318	1350	+	4.59096	1.20226e-06	7.94328e-06	UTR3	ENSSSCT00000005448	ENSSSCG00000004937	chr1	163604594	163658318	SLC24A1	solute carrier family 24 member 1 [Source:VGNC Symbol;Acc:VGNC:92986]	GO:0005262(calcium channel activity);GO:0005886(plasma membrane);GO:0005887(integral component of plasma membrane);GO:0006811(ion transport);GO:0006816(calcium ion transport);GO:0006874(cellular calcium ion homeostasis);GO:0007601(visual perception);GO:0008273(calcium, potassium:sodium antiporter activity);GO:0015297(antiporter activity);GO:0016020(membrane);GO:0016021(integral component of membr…	04744(Phototransduction)
chr1	164340515	164345828	5314	+	3.41954	3.46737e-07	2.39883e-06	exonic	ENSSSCT00000005453	ENSSSCG00000004941	chr1	164310448	164353537	DIS3L	DIS3 like exosome 3'-5' exoribonuclease [Source:VGNC Symbol;Acc:VGNC:87316]	GO:0000175(3'-5'-exoribonuclease activity);GO:0000177(cytoplasmic exosome (RNase complex));GO:0000178(exosome (RNase complex));GO:0003723(RNA binding);GO:0004527(exonuclease activity);GO:0004540(ribonuclease activity);GO:0005737(cytoplasm);GO:0005813(centrosome);GO:0005829(cytosol);GO:0005886(plasma membrane);GO:0006396(RNA processing);GO:0006401(RNA catabolic process);GO:0016075(rRNA catabolic p…	03018(RNA degradation)
chr1	164351681	164352130	450	+	4.00899	0.00018197	0.000977237	UTR3	ENSSSCT00000005453	ENSSSCG00000004941	chr1	164310448	164353537	DIS3L	DIS3 like exosome 3'-5' exoribonuclease [Source:VGNC Symbol;Acc:VGNC:87316]	GO:0000175(3'-5'-exoribonuclease activity);GO:0000177(cytoplasmic exosome (RNase complex));GO:0000178(exosome (RNase complex));GO:0003723(RNA binding);GO:0004527(exonuclease activity);GO:0004540(ribonuclease activity);GO:0005737(cytoplasm);GO:0005813(centrosome);GO:0005829(cytosol);GO:0005886(plasma membrane);GO:0006396(RNA processing);GO:0006401(RNA catabolic process);GO:0016075(rRNA catabolic p…	03018(RNA degradation)
chr1	164524235	164526924	2690	+	2.7866	1.44544e-10	1.23027e-09	UTR3	ENSSSCT00000005458	ENSSSCG00000004946	chr1	164481964	164527223	ZWILCH	zwilch kinetochore protein [Source:VGNC Symbol;Acc:VGNC:95341]	GO:0000776(kinetochore);GO:0007094(mitotic spindle assembly checkpoint signaling);GO:0034501(protein localization to kinetochore);GO:1990423(RZZ complex)	NA
chr1	164656886	164657784	899	+	6.09592	3.98107e-37	1e-35	UTR5	ENSSSCT00000005460	ENSSSCG00000004948	chr1	164656887	164735704	SMAD6	SMAD family member 6 [Source:VGNC Symbol;Acc:VGNC:93220]	GO:0000976(transcription cis-regulatory region binding);GO:0001657(ureteric bud development);GO:0003148(outflow tract septum morphogenesis);GO:0003170(heart valve development);GO:0003180(aortic valve morphogenesis);GO:0003183(mitral valve morphogenesis);GO:0003184(pulmonary valve morphogenesis);GO:0003281(ventricular septum development);GO:0003677(DNA binding);GO:0003682(chromatin binding);GO:000…	04350(TGF-beta signaling pathway)
chr1	164734388	164735525	1138	+	4.20163	4.36516e-05	0.000251189	UTR3	ENSSSCT00000005460	ENSSSCG00000004948	chr1	164656887	164735704	SMAD6	SMAD family member 6 [Source:VGNC Symbol;Acc:VGNC:93220]	GO:0000976(transcription cis-regulatory region binding);GO:0001657(ureteric bud development);GO:0003148(outflow tract septum morphogenesis);GO:0003170(heart valve development);GO:0003180(aortic valve morphogenesis);GO:0003183(mitral valve morphogenesis);GO:0003184(pulmonary valve morphogenesis);GO:0003281(ventricular septum development);GO:0003677(DNA binding);GO:0003682(chromatin binding);GO:000…	04350(TGF-beta signaling pathway)
chr1	165117375	165120713	3339	+	4.80735	1e-104	1e-102	UTR3	ENSSSCT00000005464	ENSSSCG00000004952	chr1	164998103	165124449	SMAD3	SMAD family member 3 [Source:VGNC Symbol;Acc:VGNC:93217]	GO:0000122(negative regulation of transcription by RNA polymerase II);GO:0000165(MAPK cascade);GO:0000785(chromatin);GO:0000976(transcription cis-regulatory region binding);GO:0000977(RNA polymerase II transcription regulatory region sequence-specific DNA binding);GO:0000978(RNA polymerase II cis-regulatory region sequence-specific DNA binding);GO:0000981(DNA-binding transcription factor activity…	04068(FoxO signaling pathway);04110(Cell cycle);04144(Endocytosis);04218(Cellular senescence);04310(Wnt signaling pathway);04350(TGF-beta signaling pathway);04371(Apelin signaling pathway);04390(Hippo signaling pathway);04520(Adherens junction);04550(Signaling pathways regulating pluripotency of stem cells);04659(Th17 cell differentiation);04933(AGE-RAGE signaling pathway in diabetic complication…
chr1	165121160	165121968	809	+	2.88753	1e-36	1.99526e-35	UTR3	ENSSSCT00000005464	ENSSSCG00000004952	chr1	164998103	165124449	SMAD3	SMAD family member 3 [Source:VGNC Symbol;Acc:VGNC:93217]	GO:0000122(negative regulation of transcription by RNA polymerase II);GO:0000165(MAPK cascade);GO:0000785(chromatin);GO:0000976(transcription cis-regulatory region binding);GO:0000977(RNA polymerase II transcription regulatory region sequence-specific DNA binding);GO:0000978(RNA polymerase II cis-regulatory region sequence-specific DNA binding);GO:0000981(DNA-binding transcription factor activity…	04068(FoxO signaling pathway);04110(Cell cycle);04144(Endocytosis);04218(Cellular senescence);04310(Wnt signaling pathway);04350(TGF-beta signaling pathway);04371(Apelin signaling pathway);04390(Hippo signaling pathway);04520(Adherens junction);04550(Signaling pathways regulating pluripotency of stem cells);04659(Th17 cell differentiation);04933(AGE-RAGE signaling pathway in diabetic complication…
chr1	165124000	165124449	450	+	1.11103	0.00588844	0.0251189	UTR3	ENSSSCT00000005464	ENSSSCG00000004952	chr1	164998103	165124449	SMAD3	SMAD family member 3 [Source:VGNC Symbol;Acc:VGNC:93217]	GO:0000122(negative regulation of transcription by RNA polymerase II);GO:0000165(MAPK cascade);GO:0000785(chromatin);GO:0000976(transcription cis-regulatory region binding);GO:0000977(RNA polymerase II transcription regulatory region sequence-specific DNA binding);GO:0000978(RNA polymerase II cis-regulatory region sequence-specific DNA binding);GO:0000981(DNA-binding transcription factor activity…	04068(FoxO signaling pathway);04110(Cell cycle);04144(Endocytosis);04218(Cellular senescence);04310(Wnt signaling pathway);04350(TGF-beta signaling pathway);04371(Apelin signaling pathway);04390(Hippo signaling pathway);04520(Adherens junction);04550(Signaling pathways regulating pluripotency of stem cells);04659(Th17 cell differentiation);04933(AGE-RAGE signaling pathway in diabetic complication…
chr1	165296305	165405456	109152	+	3.20163	0.0112202	0.176604	exonic	ENSSSCT00000066199	ENSSSCG00000034963	chr1	165296306	165405456	ENSSSCG00000034963	IQ motif containing H [Source:VGNC Symbol;Acc:VGNC:89190]	NA	NA
chr1	165437162	165441736	4575	+	3.52356	5.62341e-05	0.000316228	UTR3	ENSSSCT00000005466	ENSSSCG00000004954	chr1	165436814	165441736	C15orf61	chromosome 1 C15orf61 homolog [Source:VGNC Symbol;Acc:VGNC:85962]	NA	NA
chr1	165957131	166033286	76156	+	2.62059	5.01187e-34	1e-32	UTR5	ENSSSCT00000026593	ENSSSCG00000004958	chr1	165957132	166087239	PIAS1	protein inhibitor of activated STAT 1 [Source:VGNC Symbol;Acc:VGNC:91410]	GO:0000122(negative regulation of transcription by RNA polymerase II);GO:0003712(transcription coregulator activity);GO:0005634(nucleus);GO:0006357(regulation of transcription by RNA polymerase II);GO:0008270(zinc ion binding);GO:0016605(PML body);GO:0016607(nuclear speck);GO:0016740(transferase activity);GO:0016874(ligase activity);GO:0016925(protein sumoylation);GO:0019789(SUMO transferase acti…	04120(Ubiquitin mediated proteolysis);04630(JAK-STAT signaling pathway);05160(Hepatitis C)
chr1	166083220	166083731	512	+	4.09592	1.99526e-40	5.01187e-39	UTR3	ENSSSCT00000026593	ENSSSCG00000004958	chr1	165957132	166087239	PIAS1	protein inhibitor of activated STAT 1 [Source:VGNC Symbol;Acc:VGNC:91410]	GO:0000122(negative regulation of transcription by RNA polymerase II);GO:0003712(transcription coregulator activity);GO:0005634(nucleus);GO:0006357(regulation of transcription by RNA polymerase II);GO:0008270(zinc ion binding);GO:0016605(PML body);GO:0016607(nuclear speck);GO:0016740(transferase activity);GO:0016874(ligase activity);GO:0016925(protein sumoylation);GO:0019789(SUMO transferase acti…	04120(Ubiquitin mediated proteolysis);04630(JAK-STAT signaling pathway);05160(Hepatitis C)
chr1	166162972	166173752	10781	+	4.47897	1e-103	1e-101	UTR3	ENSSSCT00000031923	ENSSSCG00000022419	chr1	166162883	166175937	FEM1B	fem-1 homolog B [Source:VGNC Symbol;Acc:VGNC:88083]	GO:0002070(epithelial cell maturation);GO:0005123(death receptor binding);GO:0005634(nucleus);GO:0005654(nucleoplasm);GO:0005737(cytoplasm);GO:0005829(cytosol);GO:0016567(protein ubiquitination);GO:0031462(Cul2-RING ubiquitin ligase complex);GO:0043161(proteasome-mediated ubiquitin-dependent protein catabolic process);GO:0051438(regulation of ubiquitin-protein transferase activity);GO:0060442(bra…	NA
chr1	167007938	167119073	111136	+	4.21723	1e-104	1e-102	UTR3	ENSSSCT00000022924	ENSSSCG00000026078	chr1	167007939	167122186	GLCE	glucuronic acid epimerase [Source:VGNC Symbol;Acc:VGNC:88477]	GO:0005509(calcium ion binding);GO:0005794(Golgi apparatus);GO:0015012(heparan sulfate proteoglycan biosynthetic process);GO:0016857(racemase and epimerase activity, acting on carbohydrates and derivatives);GO:0030210(heparin biosynthetic process);GO:0042803(protein homodimerization activity);GO:0047464(heparosan-N-sulfate-glucuronate 5-epimerase activity)	00534(Glycosaminoglycan biosynthesis - heparan sulfate / heparin);01100(Metabolic pathways)
chr1	167271506	167273976	2471	+	1.43829	2.51189e-06	1.62181e-05	exonic	ENSSSCT00000005481	ENSSSCG00000004969	chr1	167239997	167281245	KIF23	kinesin family member 23 [Source:VGNC Symbol;Acc:VGNC:103113]	GO:0000166(nucleotide binding);GO:0003777(microtubule motor activity);GO:0005524(ATP binding);GO:0005634(nucleus);GO:0005871(kinesin complex);GO:0005874(microtubule);GO:0007018(microtubule-based movement);GO:0008017(microtubule binding);GO:0016887(ATP hydrolysis activity);GO:0045171(intercellular bridge);GO:0051256(mitotic spindle midzone assembly)	05206(MicroRNAs in cancer)
chr1	167280795	167281245	451	+	3.00899	9.77237e-05	0.000537032	UTR3	ENSSSCT00000005481	ENSSSCG00000004969	chr1	167239997	167281245	KIF23	kinesin family member 23 [Source:VGNC Symbol;Acc:VGNC:103113]	GO:0000166(nucleotide binding);GO:0003777(microtubule motor activity);GO:0005524(ATP binding);GO:0005634(nucleus);GO:0005871(kinesin complex);GO:0005874(microtubule);GO:0007018(microtubule-based movement);GO:0008017(microtubule binding);GO:0016887(ATP hydrolysis activity);GO:0045171(intercellular bridge);GO:0051256(mitotic spindle midzone assembly)	05206(MicroRNAs in cancer)
chr1	169322126	169322366	241	+	2.52356	0.0102329	0.0416869	UTR3	ENSSSCT00000005492	ENSSSCG00000004980	chr1	168751582	169323977	THSD4	thrombospondin type 1 domain containing 4 [Source:VGNC Symbol;Acc:VGNC:93967]	GO:0001527(microfibril);GO:0005576(extracellular region);GO:0031012(extracellular matrix);GO:0048251(elastic fiber assembly)	04350(TGF-beta signaling pathway)
chr1	169596349	169614998	18650	+	4.17792	6.30957e-59	2.51189e-57	UTR3	ENSSSCT00000022859	ENSSSCG00000025616	chr1	169596200	169616138	SENP8	SUMO peptidase family member, NEDD8 specific [Source:VGNC Symbol;Acc:VGNC:92717]	GO:0006508(proteolysis);GO:0008233(peptidase activity);GO:0008234(cysteine-type peptidase activity);GO:0016787(hydrolase activity)	NA
chr1	169699915	169700541	627	+	2.58736	2.51189e-12	2.51189e-11	UTR3	ENSSSCT00000005498	ENSSSCG00000004985	chr1	169676156	169701481	GEMIN2	gem nuclear organelle associated protein 2 [Source:VGNC Symbol;Acc:VGNC:88411]	GO:0000245(spliceosomal complex assembly);GO:0000387(spliceosomal snRNP assembly);GO:0005634(nucleus);GO:0005654(nucleoplasm);GO:0005681(spliceosomal complex);GO:0005730(nucleolus);GO:0005737(cytoplasm);GO:0005829(cytosol);GO:0006397(mRNA processing);GO:0008380(RNA splicing);GO:0016604(nuclear body);GO:0032797(SMN complex);GO:0034719(SMN-Sm protein complex);GO:0097504(Gemini of coiled bodies);GO:…	03013(RNA transport)
chr1	169725648	169727961	2314	+	2.28096	5.01187e-26	7.94328e-25	UTR5	ENSSSCT00000022515	ENSSSCG00000022828	chr1	169725649	169734003	PNN	pinin, desmosome associated protein [Source:VGNC Symbol;Acc:VGNC:91603]	GO:0003677(DNA binding);GO:0005634(nucleus);GO:0005681(spliceosomal complex);GO:0006397(mRNA processing);GO:0008380(RNA splicing);GO:0016607(nuclear speck);GO:0030054(cell junction);GO:0030057(desmosome);GO:0035145(exon-exon junction complex);GO:0071013(catalytic step 2 spliceosome)	03013(RNA transport);03015(mRNA surveillance pathway)
chr1	169728545	169732057	3513	+	2.26003	1.25893e-34	2.51189e-33	exonic	ENSSSCT00000022515	ENSSSCG00000022828	chr1	169725649	169734003	PNN	pinin, desmosome associated protein [Source:VGNC Symbol;Acc:VGNC:91603]	GO:0003677(DNA binding);GO:0005634(nucleus);GO:0005681(spliceosomal complex);GO:0006397(mRNA processing);GO:0008380(RNA splicing);GO:0016607(nuclear speck);GO:0030054(cell junction);GO:0030057(desmosome);GO:0035145(exon-exon junction complex);GO:0071013(catalytic step 2 spliceosome)	03013(RNA transport);03015(mRNA surveillance pathway)
chr1	169732565	169733195	631	+	2.20163	2.0893e-06	1.34896e-05	UTR3	ENSSSCT00000022515	ENSSSCG00000022828	chr1	169725649	169734003	PNN	pinin, desmosome associated protein [Source:VGNC Symbol;Acc:VGNC:91603]	GO:0003677(DNA binding);GO:0005634(nucleus);GO:0005681(spliceosomal complex);GO:0006397(mRNA processing);GO:0008380(RNA splicing);GO:0016607(nuclear speck);GO:0030054(cell junction);GO:0030057(desmosome);GO:0035145(exon-exon junction complex);GO:0071013(catalytic step 2 spliceosome)	03013(RNA transport);03015(mRNA surveillance pathway)
chr1	169777865	169797169	19305	+	4.24793	1.7378e-09	1.41254e-08	exonic	ENSSSCT00000005496	ENSSSCG00000004983	chr1	169777596	169870892	ENSSSCG00000004983	NA	GO:0005789(endoplasmic reticulum membrane);GO:0006888(endoplasmic reticulum to Golgi vesicle-mediated transport);GO:0009306(protein secretion);GO:0016020(membrane);GO:0016021(integral component of membrane);GO:0035459(vesicle cargo loading);GO:0070971(endoplasmic reticulum exit site)	NA
chr1	169866618	169868015	1398	+	3.00899	0.00120226	0.0057544	UTR3	ENSSSCT00000005496	ENSSSCG00000004983	chr1	169777596	169870892	ENSSSCG00000004983	NA	GO:0005789(endoplasmic reticulum membrane);GO:0006888(endoplasmic reticulum to Golgi vesicle-mediated transport);GO:0009306(protein secretion);GO:0016020(membrane);GO:0016021(integral component of membrane);GO:0035459(vesicle cargo loading);GO:0070971(endoplasmic reticulum exit site)	NA
chr1	175145912	175149672	3761	+	4.44626	3.89045e-06	2.45471e-05	UTR5	ENSSSCT00000005509	ENSSSCG00000030679	chr1	175145913	175156606	C14orf28	chromosome 1 C14orf28 homolog [Source:VGNC Symbol;Acc:VGNC:85958]	NA	NA
chr1	175198683	175200569	1887	+	3.85798	3.16228e-25	5.01187e-24	exonic	ENSSSCT00000037091	ENSSSCG00000027765	chr1	175198385	175275159	TOGARAM1	TOG array regulator of axonemal microtubules 1 [Source:VGNC Symbol;Acc:VGNC:94300]	NA	NA
chr1	175285269	175300802	15534	+	1.46467	0.0138038	0.0549541	UTR5	ENSSSCT00000005511	ENSSSCG00000004997	chr1	175285270	175317298	PRPF39	pre-mRNA processing factor 39 [Source:VGNC Symbol;Acc:VGNC:91842]	GO:0000243(commitment complex);GO:0000395(mRNA 5'-splice site recognition);GO:0005685(U1 snRNP);GO:0006396(RNA processing);GO:0071004(U2-type prespliceosome)	NA
chr1	175374661	175377563	2903	+	4.20163	4.36516e-05	0.000251189	exonic	ENSSSCT00000005515	ENSSSCG00000005000	chr1	175334141	175400685	FANCM	FA complementation group M [Source:VGNC Symbol;Acc:VGNC:88008]	GO:0000166(nucleotide binding);GO:0000712(resolution of meiotic recombination intermediates);GO:0000785(chromatin);GO:0003677(DNA binding);GO:0003682(chromatin binding);GO:0004518(nuclease activity);GO:0005524(ATP binding);GO:0005654(nucleoplasm);GO:0006259(DNA metabolic process);GO:0006281(DNA repair);GO:0016787(hydrolase activity);GO:0031297(replication fork processing);GO:0032508(DNA duplex un…	03460(Fanconi anemia pathway)
chr1	175390959	175397130	6172	+	2.28983	0.000891251	0.00436516	exonic	ENSSSCT00000005515	ENSSSCG00000005000	chr1	175334141	175400685	FANCM	FA complementation group M [Source:VGNC Symbol;Acc:VGNC:88008]	GO:0000166(nucleotide binding);GO:0000712(resolution of meiotic recombination intermediates);GO:0000785(chromatin);GO:0003677(DNA binding);GO:0003682(chromatin binding);GO:0004518(nuclease activity);GO:0005524(ATP binding);GO:0005654(nucleoplasm);GO:0006259(DNA metabolic process);GO:0006281(DNA repair);GO:0016787(hydrolase activity);GO:0031297(replication fork processing);GO:0032508(DNA duplex un…	03460(Fanconi anemia pathway)
chr1	179462246	179469625	7380	+	4.15381	1.58489e-18	1.99526e-17	exonic	ENSSSCT00000005520	ENSSSCG00000005004	chr1	179462247	179475334	LRR1	leucine rich repeat protein 1 [Source:VGNC Symbol;Acc:VGNC:98076]	NA	NA
chr1	179477991	179479801	1811	+	4.10434	0	0	UTR5	ENSSSCT00000048702	ENSSSCG00000035611	chr1	179477992	179479801	MGAT2	alpha-1,6-mannosyl-glycoprotein 2-beta-N-acetylglucosaminyltransferase [Source:HGNC Symbol;Acc:HGNC:7045]	GO:0000139(Golgi membrane);GO:0005794(Golgi apparatus);GO:0005795(Golgi stack);GO:0006486(protein glycosylation);GO:0008455(alpha-1,6-mannosylglycoprotein 2-beta-N-acetylglucosaminyltransferase activity);GO:0009312(oligosaccharide biosynthetic process);GO:0016020(membrane);GO:0016021(integral component of membrane);GO:0016740(transferase activity);GO:0016757(glycosyltransferase activity);GO:00182…	NA
chr1	179713298	179714936	1639	+	3.56071	0	0	UTR3	ENSSSCT00000005528	ENSSSCG00000005012	chr1	179713299	179717841	ARF6	ADP ribosylation factor 6 [Source:VGNC Symbol;Acc:VGNC:85448]	GO:0000166(nucleotide binding);GO:0001726(ruffle);GO:0001889(liver development);GO:0003924(GTPase activity);GO:0003925(G protein activity);GO:0005525(GTP binding);GO:0005737(cytoplasm);GO:0005768(endosome);GO:0005794(Golgi apparatus);GO:0005829(cytosol);GO:0005886(plasma membrane);GO:0005938(cell cortex);GO:0006886(intracellular protein transport);GO:0007399(nervous system development);GO:0010008…	04014(Ras signaling pathway);04072(Phospholipase D signaling pathway);04144(Endocytosis);04666(Fc gamma R-mediated phagocytosis);05132(Salmonella infection);05135(Yersinia infection)
chr1	179717181	179717841	661	+	2.7866	0.0416869	0.444631	UTR3	ENSSSCT00000058177	ENSSSCG00000005012	chr1	179713299	179717841	ARF6	ADP ribosylation factor 6 [Source:VGNC Symbol;Acc:VGNC:85448]	GO:0000166(nucleotide binding);GO:0001726(ruffle);GO:0001889(liver development);GO:0003924(GTPase activity);GO:0003925(G protein activity);GO:0005525(GTP binding);GO:0005737(cytoplasm);GO:0005768(endosome);GO:0005794(Golgi apparatus);GO:0005829(cytosol);GO:0005886(plasma membrane);GO:0005938(cell cortex);GO:0006886(intracellular protein transport);GO:0007399(nervous system development);GO:0010008…	04014(Ras signaling pathway);04072(Phospholipase D signaling pathway);04144(Endocytosis);04666(Fc gamma R-mediated phagocytosis);05132(Salmonella infection);05135(Yersinia infection)
chr1	180068972	180075150	6179	+	2.20163	0.0147911	0.0588844	UTR5	ENSSSCT00000041018	ENSSSCG00000031354	chr1	180068973	180081412	DMAC2L	distal membrane arm assembly component 2 like [Source:VGNC Symbol;Acc:VGNC:96729]	GO:0005737(cytoplasm);GO:0005739(mitochondrion);GO:0005743(mitochondrial inner membrane);GO:0016020(membrane)	NA
chr1	180399538	180405837	6300	+	3.52356	1.90546e-05	0.000114815	UTR3	ENSSSCT00000005535	ENSSSCG00000005020	chr1	180299256	180405837	ATL1	atlastin GTPase 1 [Source:VGNC Symbol;Acc:VGNC:85627]	GO:0003924(GTPase activity);GO:0005525(GTP binding);GO:0005737(cytoplasm);GO:0005783(endoplasmic reticulum);GO:0007029(endoplasmic reticulum organization);GO:0016020(membrane);GO:0016021(integral component of membrane);GO:0042802(identical protein binding);GO:0051260(protein homooligomerization);GO:0071782(endoplasmic reticulum tubular network);GO:0098826(endoplasmic reticulum tubular network mem…	NA
chr1	180933858	180933949	92	+	0.879706	0.01	0.040738	UTR5	ENSSSCT00000053258	ENSSSCG00000038422	chr1	180933859	180951341	TMX1	thioredoxin related transmembrane protein 1 [Source:VGNC Symbol;Acc:VGNC:94247]	GO:0005789(endoplasmic reticulum membrane);GO:0015036(disulfide oxidoreductase activity);GO:0016020(membrane);GO:0016021(integral component of membrane);GO:0034976(response to endoplasmic reticulum stress)	NA
chr1	180943526	180947436	3911	+	2.15704	2.51189e-21	3.16228e-20	exonic	ENSSSCT00000053258	ENSSSCG00000038422	chr1	180933859	180951341	TMX1	thioredoxin related transmembrane protein 1 [Source:VGNC Symbol;Acc:VGNC:94247]	GO:0005789(endoplasmic reticulum membrane);GO:0015036(disulfide oxidoreductase activity);GO:0016020(membrane);GO:0016021(integral component of membrane);GO:0034976(response to endoplasmic reticulum stress)	NA
chr1	180948574	180948785	212	+	1.5509	0.0011749	0.00562341	UTR3	ENSSSCT00000086830	ENSSSCG00000038422	chr1	180933859	180951341	TMX1	thioredoxin related transmembrane protein 1 [Source:VGNC Symbol;Acc:VGNC:94247]	GO:0005789(endoplasmic reticulum membrane);GO:0015036(disulfide oxidoreductase activity);GO:0016020(membrane);GO:0016021(integral component of membrane);GO:0034976(response to endoplasmic reticulum stress)	NA
chr1	181407443	181414929	7487	+	4.20945	1e-164	1e-162	UTR3	ENSSSCT00000005543	ENSSSCG00000005027	chr1	181338525	181416840	FRMD6	FERM domain containing 6 [Source:VGNC Symbol;Acc:VGNC:88239]	GO:0005737(cytoplasm);GO:0005856(cytoskeleton);GO:0005886(plasma membrane);GO:0031032(actomyosin structure organization)	04390(Hippo signaling pathway);04392(Hippo signaling pathway - multiple species)
chr1	181996233	182006724	10492	+	3.52356	0.00295121	0.0131826	UTR3	ENSSSCT00000025684	ENSSSCG00000021862	chr1	181994560	182009953	PTGER2	prostaglandin E receptor 2 [Source:HGNC Symbol;Acc:HGNC:9594]	GO:0004930(G protein-coupled receptor activity);GO:0004957(prostaglandin E receptor activity);GO:0005886(plasma membrane);GO:0006954(inflammatory response);GO:0007165(signal transduction);GO:0007186(G protein-coupled receptor signaling pathway);GO:0007189(adenylate cyclase-activating G protein-coupled receptor signaling pathway);GO:0007204(positive regulation of cytosolic calcium ion concentratio…	04024(cAMP signaling pathway);04080(Neuroactive ligand-receptor interaction);04750(Inflammatory mediator regulation of TRP channels);04924(Renin secretion);05163(Human cytomegalovirus infection);05200(Pathways in cancer)
chr1	182328520	182329282	763	+	1.09085	0.000158489	0.000870964	exonic	ENSSSCT00000005554	ENSSSCG00000005038	chr1	182328521	182354958	PSMC6	proteasome 26S subunit, ATPase 6 [Source:VGNC Symbol;Acc:VGNC:91917]	GO:0000166(nucleotide binding);GO:0000502(proteasome complex);GO:0005524(ATP binding);GO:0005634(nucleus);GO:0005737(cytoplasm);GO:0008540(proteasome regulatory particle, base subcomplex);GO:0016887(ATP hydrolysis activity);GO:0022624(proteasome accessory complex);GO:0030163(protein catabolic process);GO:0030433(ubiquitin-dependent ERAD pathway);GO:0031090(organelle membrane);GO:0031597(cytosolic…	03050(Proteasome);05010(Alzheimer disease);05012(Parkinson disease);05014(Amyotrophic lateral sclerosis);05016(Huntington disease);05017(Spinocerebellar ataxia);05020(Prion disease);05022(Pathways of neurodegeneration - multiple diseases);05169(Epstein-Barr virus infection)
chr1	182404226	182404526	301	+	2.93923	6.60693e-05	0.000371535	UTR3	ENSSSCT00000005555	ENSSSCG00000005039	chr1	182357607	182407782	STYX	serine/threonine/tyrosine interacting protein [Source:VGNC Symbol;Acc:VGNC:93602]	GO:0001691(pseudophosphatase activity);GO:0005634(nucleus);GO:0005654(nucleoplasm);GO:0005737(cytoplasm);GO:0006470(protein dephosphorylation);GO:0008138(protein tyrosine/serine/threonine phosphatase activity);GO:0016311(dephosphorylation);GO:0016791(phosphatase activity);GO:0032091(negative regulation of protein binding);GO:0043086(negative regulation of catalytic activity);GO:0045204(MAPK expor…	NA
chr1	183900057	183902760	2704	+	4.15381	3.98107e-34	7.94328e-33	UTR3	ENSSSCT00000027967	ENSSSCG00000021451	chr1	183876919	183903897	CGRRF1	cell growth regulator with ring finger domain 1 [Source:VGNC Symbol;Acc:VGNC:86617]	GO:0005654(nucleoplasm);GO:0005783(endoplasmic reticulum);GO:0016020(membrane);GO:0016021(integral component of membrane);GO:0030308(negative regulation of cell growth);GO:0043231(intracellular membrane-bounded organelle);GO:0046872(metal ion binding)	NA
chr1	183915511	184083986	168476	+	3.56071	7.94328e-80	5.01187e-78	UTR5	ENSSSCT00000005567	ENSSSCG00000023408	chr1	183915512	184140115	SAMD4A	sterile alpha motif domain containing 4A [Source:VGNC Symbol;Acc:VGNC:92569]	GO:0000289(nuclear-transcribed mRNA poly(A) tail shortening);GO:0000932(P-body);GO:0001650(fibrillar center);GO:0003723(RNA binding);GO:0003729(mRNA binding);GO:0005737(cytoplasm);GO:0005829(cytosol);GO:0017148(negative regulation of translation);GO:0030054(cell junction);GO:0030371(translation repressor activity);GO:0043488(regulation of mRNA stability);GO:0045202(synapse);GO:0045727(positive re…	NA
chr1	184135795	184136186	392	+	2.14078	0.000301995	0.00154882	UTR3	ENSSSCT00000024259	ENSSSCG00000023408	chr1	183915512	184140115	SAMD4A	sterile alpha motif domain containing 4A [Source:VGNC Symbol;Acc:VGNC:92569]	GO:0000289(nuclear-transcribed mRNA poly(A) tail shortening);GO:0000932(P-body);GO:0001650(fibrillar center);GO:0003723(RNA binding);GO:0003729(mRNA binding);GO:0005737(cytoplasm);GO:0005829(cytosol);GO:0017148(negative regulation of translation);GO:0030054(cell junction);GO:0030371(translation repressor activity);GO:0043488(regulation of mRNA stability);GO:0045202(synapse);GO:0045727(positive re…	NA
chr1	184137925	184138105	181	+	1.39506	0.0213796	0.0812831	UTR3	ENSSSCT00000024259	ENSSSCG00000023408	chr1	183915512	184140115	SAMD4A	sterile alpha motif domain containing 4A [Source:VGNC Symbol;Acc:VGNC:92569]	GO:0000289(nuclear-transcribed mRNA poly(A) tail shortening);GO:0000932(P-body);GO:0001650(fibrillar center);GO:0003723(RNA binding);GO:0003729(mRNA binding);GO:0005737(cytoplasm);GO:0005829(cytosol);GO:0017148(negative regulation of translation);GO:0030054(cell junction);GO:0030371(translation repressor activity);GO:0043488(regulation of mRNA stability);GO:0045202(synapse);GO:0045727(positive re…	NA
chr1	184379085	184386739	7655	+	3.00899	0.00229087	0.0104713	UTR5	ENSSSCT00000064961	ENSSSCG00000032332	chr1	184379086	184398898	SOCS4	suppressor of cytokine signaling 4 [Source:VGNC Symbol;Acc:VGNC:93331]	GO:0005942(phosphatidylinositol 3-kinase complex);GO:0007175(negative regulation of epidermal growth factor-activated receptor activity);GO:0009968(negative regulation of signal transduction);GO:0016567(protein ubiquitination);GO:0032436(positive regulation of proteasomal ubiquitin-dependent protein catabolic process);GO:0035556(intracellular signal transduction);GO:0040008(regulation of growth);…	04630(JAK-STAT signaling pathway);04910(Insulin signaling pathway);04917(Prolactin signaling pathway);04930(Type II diabetes mellitus)
chr1	184386798	184393986	7189	+	3.93546	1.99526e-23	3.16228e-22	UTR5	ENSSSCT00000064961	ENSSSCG00000032332	chr1	184379086	184398898	SOCS4	suppressor of cytokine signaling 4 [Source:VGNC Symbol;Acc:VGNC:93331]	GO:0005942(phosphatidylinositol 3-kinase complex);GO:0007175(negative regulation of epidermal growth factor-activated receptor activity);GO:0009968(negative regulation of signal transduction);GO:0016567(protein ubiquitination);GO:0032436(positive regulation of proteasomal ubiquitin-dependent protein catabolic process);GO:0035556(intracellular signal transduction);GO:0040008(regulation of growth);…	04630(JAK-STAT signaling pathway);04910(Insulin signaling pathway);04917(Prolactin signaling pathway);04930(Type II diabetes mellitus)
chr1	184401341	184411427	10087	+	2.74631	1.25893e-41	3.16228e-40	UTR5	ENSSSCT00000005571	ENSSSCG00000005054	chr1	184401342	184416952	MAPK1IP1L	mitogen-activated protein kinase 1 interacting protein 1 like [Source:VGNC Symbol;Acc:VGNC:90002]	NA	NA
chr1	184411963	184412323	361	+	1.0072	0.0158489	0.0630957	UTR3	ENSSSCT00000064733	ENSSSCG00000005054	chr1	184401342	184416952	MAPK1IP1L	mitogen-activated protein kinase 1 interacting protein 1 like [Source:VGNC Symbol;Acc:VGNC:90002]	NA	NA
chr1	184415786	184415966	181	+	0.847997	0.0042658	0.0186209	UTR3	ENSSSCT00000005571	ENSSSCG00000005054	chr1	184401342	184416952	MAPK1IP1L	mitogen-activated protein kinase 1 interacting protein 1 like [Source:VGNC Symbol;Acc:VGNC:90002]	NA	NA
chr1	184687369	184689430	2062	+	3.16511	1e-39	1.99526e-38	UTR3	ENSSSCT00000005574	ENSSSCG00000005057	chr1	184599599	184689938	FBXO34	F-box protein 34 [Source:VGNC Symbol;Acc:VGNC:88041]	NA	NA
chr1	184881549	184918006	36458	+	2.58496	7.94328e-19	1e-17	UTR5	ENSSSCT00000005577	ENSSSCG00000005060	chr1	184881550	185152975	KTN1	kinectin 1 [Source:VGNC Symbol;Acc:VGNC:89608]	GO:0005783(endoplasmic reticulum);GO:0007018(microtubule-based movement);GO:0015031(protein transport);GO:0016020(membrane);GO:0016021(integral component of membrane);GO:0019894(kinesin binding);GO:0030176(integral component of endoplasmic reticulum membrane)	NA
chr1	185599301	185599780	480	+	3.36457	5.62341e-05	0.000316228	exonic	ENSSSCT00000040651	ENSSSCG00000033800	chr1	185397812	185599780	PELI2	pellino E3 ubiquitin protein ligase family member 2 [Source:VGNC Symbol;Acc:VGNC:91307]	GO:0000209(protein polyubiquitination);GO:0001934(positive regulation of protein phosphorylation);GO:0008592(regulation of Toll signaling pathway);GO:0016567(protein ubiquitination);GO:0016740(transferase activity);GO:0043410(positive regulation of MAPK cascade);GO:0061630(ubiquitin protein ligase activity)	NA
chr1	185876220	185883241	7022	+	5.37156	1.58489e-42	3.98107e-41	UTR3	ENSSSCT00000005579	ENSSSCG00000005062	chr1	185821518	185884921	TMEM260	transmembrane protein 260 [Source:VGNC Symbol;Acc:VGNC:94164]	GO:0016020(membrane);GO:0016021(integral component of membrane)	NA
chr1	185884470	185884921	452	+	2.59455	2.04174e-05	0.000120226	UTR3	ENSSSCT00000064039	ENSSSCG00000005062	chr1	185821518	185884921	TMEM260	transmembrane protein 260 [Source:VGNC Symbol;Acc:VGNC:94164]	GO:0016020(membrane);GO:0016021(integral component of membrane)	NA
chr1	186430226	186437012	6787	+	4.43296	6.30957e-45	1.58489e-43	UTR5	ENSSSCT00000037259	ENSSSCG00000005065	chr1	186430227	186461319	AP5M1	adaptor related protein complex 5 subunit mu 1 [Source:VGNC Symbol;Acc:VGNC:85396]	GO:0005764(lysosome);GO:0005765(lysosomal membrane);GO:0005770(late endosome);GO:0005829(cytosol);GO:0010008(endosome membrane);GO:0016020(membrane);GO:0016197(endosomal transport);GO:0030119(AP-type membrane coat adaptor complex);GO:0031902(late endosome membrane)	NA
chr1	186460570	186461319	750	+	3.65535	0.000223872	0.0011749	UTR3	ENSSSCT00000037259	ENSSSCG00000005065	chr1	186430227	186461319	AP5M1	adaptor related protein complex 5 subunit mu 1 [Source:VGNC Symbol;Acc:VGNC:85396]	GO:0005764(lysosome);GO:0005765(lysosomal membrane);GO:0005770(late endosome);GO:0005829(cytosol);GO:0010008(endosome membrane);GO:0016020(membrane);GO:0016197(endosomal transport);GO:0030119(AP-type membrane coat adaptor complex);GO:0031902(late endosome membrane)	NA
chr1	186530135	186549953	19819	+	5.84549	7.94328e-28	1.25893e-26	UTR3	ENSSSCT00000049471	ENSSSCG00000031332	chr1	186530136	186555891	NAA30	N-alpha-acetyltransferase 30, NatC catalytic subunit [Source:VGNC Symbol;Acc:VGNC:96751]	GO:0004596(peptide alpha-N-acetyltransferase activity);GO:0005634(nucleus);GO:0005737(cytoplasm);GO:0005829(cytosol);GO:0005844(polysome);GO:0008080(N-acetyltransferase activity);GO:0016740(transferase activity);GO:0016746(acyltransferase activity);GO:0017196(N-terminal peptidyl-methionine acetylation);GO:0031417(NatC complex)	NA
chr1	187385331	187386631	1301	+	1.93734	0.0194984	0.0758578	UTR5	ENSSSCT00000005590	ENSSSCG00000005073	chr1	187385332	187452540	ARID4A	AT-rich interaction domain 4A [Source:VGNC Symbol;Acc:VGNC:85509]	GO:0000976(transcription cis-regulatory region binding);GO:0003677(DNA binding);GO:0005634(nucleus);GO:0005654(nucleoplasm);GO:0005829(cytosol);GO:0005886(plasma membrane);GO:0006349(regulation of gene expression by genomic imprinting);GO:0006357(regulation of transcription by RNA polymerase II);GO:0006366(transcription by RNA polymerase II);GO:0007283(spermatogenesis);GO:0017053(transcription re…	NA
chr1	187426954	187440727	13774	+	4.66107	1.99526e-15	1.99526e-14	exonic	ENSSSCT00000005590	ENSSSCG00000005073	chr1	187385332	187452540	ARID4A	AT-rich interaction domain 4A [Source:VGNC Symbol;Acc:VGNC:85509]	GO:0000976(transcription cis-regulatory region binding);GO:0003677(DNA binding);GO:0005634(nucleus);GO:0005654(nucleoplasm);GO:0005829(cytosol);GO:0005886(plasma membrane);GO:0006349(regulation of gene expression by genomic imprinting);GO:0006357(regulation of transcription by RNA polymerase II);GO:0006366(transcription by RNA polymerase II);GO:0007283(spermatogenesis);GO:0017053(transcription re…	NA
chr1	187484753	187486729	1977	+	2.10769	2.51189e-22	3.16228e-21	UTR3	ENSSSCT00000005592	ENSSSCG00000005075	chr1	187475006	187486729	TOMM20L	translocase of outer mitochondrial membrane 20 like [Source:VGNC Symbol;Acc:VGNC:94304]	GO:0005739(mitochondrion);GO:0005741(mitochondrial outer membrane);GO:0005742(mitochondrial outer membrane translocase complex);GO:0006605(protein targeting);GO:0006886(intracellular protein transport);GO:0008320(protein transmembrane transporter activity);GO:0016020(membrane);GO:0016021(integral component of membrane);GO:0016031(tRNA import into mitochondrion);GO:0030150(protein import into mito…	NA
chr1	187534682	187538933	4252	+	2.25096	1.38038e-05	8.31764e-05	exonic	ENSSSCT00000005594	ENSSSCG00000005076	chr1	187504638	187642492	KIAA0586	KIAA0586 [Source:VGNC Symbol;Acc:VGNC:89435]	GO:0005813(centrosome);GO:0005814(centriole);GO:0007224(smoothened signaling pathway);GO:0036064(ciliary basal body);GO:0060271(cilium assembly)	NA
chr1	187719289	187722113	2825	+	3.00899	0.0218776	0.31989	UTR5	ENSSSCT00000043047	ENSSSCG00000031856	chr1	187719290	187729422	DACT1	dishevelled binding antagonist of beta catenin 1 [Source:VGNC Symbol;Acc:VGNC:87147]	GO:0000122(negative regulation of transcription by RNA polymerase II);GO:0005634(nucleus);GO:0005654(nucleoplasm);GO:0005737(cytoplasm);GO:0008013(beta-catenin binding);GO:0009968(negative regulation of signal transduction);GO:0021915(neural tube development);GO:0030177(positive regulation of Wnt signaling pathway);GO:0030178(negative regulation of Wnt signaling pathway);GO:0030877(beta-catenin d…	NA
chr1	187726673	187728347	1675	+	5.20163	1.99526e-35	5.01187e-34	exonic	ENSSSCT00000043047	ENSSSCG00000031856	chr1	187719290	187729422	DACT1	dishevelled binding antagonist of beta catenin 1 [Source:VGNC Symbol;Acc:VGNC:87147]	GO:0000122(negative regulation of transcription by RNA polymerase II);GO:0005634(nucleus);GO:0005654(nucleoplasm);GO:0005737(cytoplasm);GO:0008013(beta-catenin binding);GO:0009968(negative regulation of signal transduction);GO:0021915(neural tube development);GO:0030177(positive regulation of Wnt signaling pathway);GO:0030178(negative regulation of Wnt signaling pathway);GO:0030877(beta-catenin d…	NA
chr1	187728883	187729183	301	+	1.46467	0.0245471	0.0912011	UTR3	ENSSSCT00000043047	ENSSSCG00000031856	chr1	187719290	187729422	DACT1	dishevelled binding antagonist of beta catenin 1 [Source:VGNC Symbol;Acc:VGNC:87147]	GO:0000122(negative regulation of transcription by RNA polymerase II);GO:0005634(nucleus);GO:0005654(nucleoplasm);GO:0005737(cytoplasm);GO:0008013(beta-catenin binding);GO:0009968(negative regulation of signal transduction);GO:0021915(neural tube development);GO:0030177(positive regulation of Wnt signaling pathway);GO:0030178(negative regulation of Wnt signaling pathway);GO:0030877(beta-catenin d…	NA
chr1	188503278	188508765	5488	+	2.64847	6.30957e-31	1.25893e-29	UTR3	ENSSSCT00000038913	ENSSSCG00000005078	chr1	188335384	188511096	DAAM1	dishevelled associated activator of morphosis 1 [Source:VGNC Symbol;Acc:VGNC:87141]	GO:0001725(stress fiber);GO:0003779(actin binding);GO:0005829(cytosol);GO:0005886(plasma membrane);GO:0016043(cellular component organization);GO:0030036(actin cytoskeleton organization);GO:0031267(small GTPase binding);GO:0031514(motile cilium);GO:0036064(ciliary basal body);GO:0042802(identical protein binding)	04310(Wnt signaling pathway)
chr1	189081521	189081731	211	+	3.36457	0.0057544	0.0724436	UTR3	ENSSSCT00000005600	ENSSSCG00000005081	chr1	188966688	189081731	LRRC9	leucine rich repeat containing 9 [Source:VGNC Symbol;Acc:VGNC:103120]	NA	NA
chr1	189110457	189121509	11053	+	3.28836	1.99526e-46	5.01187e-45	UTR5	ENSSSCT00000005601	ENSSSCG00000005082	chr1	189110458	189151873	PCNX4	pecanex 4 [Source:VGNC Symbol;Acc:VGNC:106015]	GO:0016020(membrane);GO:0016021(integral component of membrane)	NA
chr1	189124647	189125278	632	+	3.44626	3.01995e-05	0.00017378	exonic	ENSSSCT00000005601	ENSSSCG00000005082	chr1	189110458	189151873	PCNX4	pecanex 4 [Source:VGNC Symbol;Acc:VGNC:106015]	GO:0016020(membrane);GO:0016021(integral component of membrane)	NA
chr1	189129616	189138541	8926	+	3.59694	1.25893e-14	1.25893e-13	exonic	ENSSSCT00000005601	ENSSSCG00000005082	chr1	189110458	189151873	PCNX4	pecanex 4 [Source:VGNC Symbol;Acc:VGNC:106015]	GO:0016020(membrane);GO:0016021(integral component of membrane)	NA
chr1	189207576	189249932	42357	+	2.10769	0.00331131	0.0144544	UTR5	ENSSSCT00000038102	ENSSSCG00000005084	chr1	189207577	189291345	PPM1A	protein phosphatase, Mg2+/Mn2+ dependent 1A [Source:VGNC Symbol;Acc:VGNC:91703]	GO:0000287(magnesium ion binding);GO:0004721(phosphoprotein phosphatase activity);GO:0004722(protein serine/threonine phosphatase activity);GO:0005634(nucleus);GO:0005737(cytoplasm);GO:0005829(cytosol);GO:0005886(plasma membrane);GO:0006470(protein dephosphorylation);GO:0006499(N-terminal protein myristoylation);GO:0006611(protein export from nucleus);GO:0010991(negative regulation of SMAD protei…	04010(MAPK signaling pathway)
chr1	189273672	189280414	6743	+	2.9222	1e-95	6.30957e-94	exonic	ENSSSCT00000005604	ENSSSCG00000005084	chr1	189207577	189291345	PPM1A	protein phosphatase, Mg2+/Mn2+ dependent 1A [Source:VGNC Symbol;Acc:VGNC:91703]	GO:0000287(magnesium ion binding);GO:0004721(phosphoprotein phosphatase activity);GO:0004722(protein serine/threonine phosphatase activity);GO:0005634(nucleus);GO:0005737(cytoplasm);GO:0005829(cytosol);GO:0005886(plasma membrane);GO:0006470(protein dephosphorylation);GO:0006499(N-terminal protein myristoylation);GO:0006611(protein export from nucleus);GO:0010991(negative regulation of SMAD protei…	04010(MAPK signaling pathway)
chr1	190206123	190206721	599	+	4	1.25893e-42	3.16228e-41	UTR5	ENSSSCT00000005616	ENSSSCG00000005095	chr1	190206124	190439426	PRKCH	protein kinase C eta [Source:VGNC Symbol;Acc:VGNC:103158]	GO:0000166(nucleotide binding);GO:0004672(protein kinase activity);GO:0004674(protein serine/threonine kinase activity);GO:0004697(protein kinase C activity);GO:0004698(calcium-dependent protein kinase C activity);GO:0004712(protein serine/threonine/tyrosine kinase activity);GO:0005524(ATP binding);GO:0005737(cytoplasm);GO:0005829(cytosol);GO:0005886(plasma membrane);GO:0005911(cell-cell junction…	04270(Vascular smooth muscle contraction);04750(Inflammatory mediator regulation of TRP channels)
chr1	190436662	190438979	2318	+	3.90689	1e-216	1e-214	UTR3	ENSSSCT00000005616	ENSSSCG00000005095	chr1	190206124	190439426	PRKCH	protein kinase C eta [Source:VGNC Symbol;Acc:VGNC:103158]	GO:0000166(nucleotide binding);GO:0004672(protein kinase activity);GO:0004674(protein serine/threonine kinase activity);GO:0004697(protein kinase C activity);GO:0004698(calcium-dependent protein kinase C activity);GO:0004712(protein serine/threonine/tyrosine kinase activity);GO:0005524(ATP binding);GO:0005737(cytoplasm);GO:0005829(cytosol);GO:0005886(plasma membrane);GO:0005911(cell-cell junction…	04270(Vascular smooth muscle contraction);04750(Inflammatory mediator regulation of TRP channels)
chr1	190439127	190439426	300	+	1.20163	0.0338844	0.125603	UTR3	ENSSSCT00000005616	ENSSSCG00000005095	chr1	190206124	190439426	PRKCH	protein kinase C eta [Source:VGNC Symbol;Acc:VGNC:103158]	GO:0000166(nucleotide binding);GO:0004672(protein kinase activity);GO:0004674(protein serine/threonine kinase activity);GO:0004697(protein kinase C activity);GO:0004698(calcium-dependent protein kinase C activity);GO:0004712(protein serine/threonine/tyrosine kinase activity);GO:0005524(ATP binding);GO:0005737(cytoplasm);GO:0005829(cytosol);GO:0005886(plasma membrane);GO:0005911(cell-cell junction…	04270(Vascular smooth muscle contraction);04750(Inflammatory mediator regulation of TRP channels)
chr1	190668682	190669011	330	+	1.1177	3.98107e-51	1.25893e-49	exonic	ENSSSCT00000051506	ENSSSCG00000005096	chr1	190625244	190674845	HIF1A	hypoxia inducible factor 1 subunit alpha [Source:VGNC Symbol;Acc:VGNC:88880]	GO:0000302(response to reactive oxygen species);GO:0000785(chromatin);GO:0000791(euchromatin);GO:0000977(RNA polymerase II transcription regulatory region sequence-specific DNA binding);GO:0000978(RNA polymerase II cis-regulatory region sequence-specific DNA binding);GO:0000981(DNA-binding transcription factor activity, RNA polymerase II-specific);GO:0001216(DNA-binding transcription activator ac…	04066(HIF-1 signaling pathway);04137(Mitophagy - animal);04140(Autophagy - animal);04659(Th17 cell differentiation);04919(Thyroid hormone signaling pathway);05167(Kaposi sarcoma-associated herpesvirus infection);05200(Pathways in cancer);05205(Proteoglycans in cancer);05211(Renal cell carcinoma);05230(Central carbon metabolism in cancer);05231(Choline metabolism in cancer);05235(PD-L1 expression …
chr1	190679588	190680306	719	+	3.14078	1.62181e-06	1.07152e-05	ncRNA_exonic	ENSSSCT00000095627	ENSSSCG00000053134	chr1	190678074	190680306	ENSSSCG00000053134	NA	NA	NA
chr1	190697500	190713291	15792	+	2.52356	0.00147911	0.00691831	UTR3	ENSSSCT00000051071	ENSSSCG00000005097	chr1	190686559	190716372	SNAPC1	small nuclear RNA activating complex polypeptide 1 [Source:VGNC Symbol;Acc:VGNC:93280]	GO:0005654(nucleoplasm);GO:0005730(nucleolus);GO:0019185(snRNA-activating protein complex);GO:0042795(snRNA transcription by RNA polymerase II);GO:0042796(snRNA transcription by RNA polymerase III);GO:0043565(sequence-specific DNA binding)	NA
chr1	190902633	190906683	4051	+	4.15381	1.47911e-09	1.1749e-08	UTR5	ENSSSCT00000005620	ENSSSCG00000005098	chr1	190735881	191031684	SYT16	synaptotagmin 16 [Source:VGNC Symbol;Acc:VGNC:93683]	GO:0006887(exocytosis)	NA
chr1	190990436	190996636	6201	+	2.20163	0.00691831	0.0288403	exonic	ENSSSCT00000005620	ENSSSCG00000005098	chr1	190735881	191031684	SYT16	synaptotagmin 16 [Source:VGNC Symbol;Acc:VGNC:93683]	GO:0006887(exocytosis)	NA
chr1	191000260	191026274	26015	+	1.81967	3.71535e-06	2.39883e-05	UTR3	ENSSSCT00000005620	ENSSSCG00000005098	chr1	190735881	191031684	SYT16	synaptotagmin 16 [Source:VGNC Symbol;Acc:VGNC:93683]	GO:0006887(exocytosis)	NA
chr1	191263447	191267165	3719	+	2.7866	0.000724436	0.00354813	UTR5	ENSSSCT00000024154	ENSSSCG00000005103	chr1	191263448	191284967	DET1	DET1 partner of COP1 E3 ubiquitin ligase [Source:VGNC Symbol;Acc:VGNC:103080]	GO:0016567(protein ubiquitination);GO:0031464(Cul4A-RING E3 ubiquitin ligase complex);GO:0031625(ubiquitin protein ligase binding);GO:0032436(positive regulation of proteasomal ubiquitin-dependent protein catabolic process);GO:0044877(protein-containing complex binding);GO:0065003(protein-containing complex assembly);GO:0080008(Cul4-RING E3 ubiquitin ligase complex);GO:1990756(ubiquitin ligase-su…	04120(Ubiquitin mediated proteolysis)
chr1	191267223	191270678	3456	+	3.45943	5.01187e-26	1e-24	UTR5	ENSSSCT00000024154	ENSSSCG00000005103	chr1	191263448	191284967	DET1	DET1 partner of COP1 E3 ubiquitin ligase [Source:VGNC Symbol;Acc:VGNC:103080]	GO:0016567(protein ubiquitination);GO:0031464(Cul4A-RING E3 ubiquitin ligase complex);GO:0031625(ubiquitin protein ligase binding);GO:0032436(positive regulation of proteasomal ubiquitin-dependent protein catabolic process);GO:0044877(protein-containing complex binding);GO:0065003(protein-containing complex assembly);GO:0080008(Cul4-RING E3 ubiquitin ligase complex);GO:1990756(ubiquitin ligase-su…	04120(Ubiquitin mediated proteolysis)
chr1	191284577	191284757	181	+	0.978196	0.0281838	0.104232	UTR3	ENSSSCT00000024154	ENSSSCG00000005103	chr1	191263448	191284967	DET1	DET1 partner of COP1 E3 ubiquitin ligase [Source:VGNC Symbol;Acc:VGNC:103080]	GO:0016567(protein ubiquitination);GO:0031464(Cul4A-RING E3 ubiquitin ligase complex);GO:0031625(ubiquitin protein ligase binding);GO:0032436(positive regulation of proteasomal ubiquitin-dependent protein catabolic process);GO:0044877(protein-containing complex binding);GO:0065003(protein-containing complex assembly);GO:0080008(Cul4-RING E3 ubiquitin ligase complex);GO:1990756(ubiquitin ligase-su…	04120(Ubiquitin mediated proteolysis)
chr1	191324838	191331319	6482	+	4.98185	1e-102	1e-101	UTR3	ENSSSCT00000005627	ENSSSCG00000005105	chr1	191321999	191331319	MRPL46	mitochondrial ribosomal protein L46 [Source:VGNC Symbol;Acc:VGNC:90370]	GO:0003735(structural constituent of ribosome);GO:0005654(nucleoplasm);GO:0005739(mitochondrion);GO:0005762(mitochondrial large ribosomal subunit);GO:0005840(ribosome);GO:0030054(cell junction)	NA
chr1	194352328	194352777	450	+	1.7866	0.0011749	0.00562341	exonic	ENSSSCT00000023144	ENSSSCG00000028558	chr1	194352001	194380907	SGPP1	sphingosine-1-phosphate phosphatase 1 [Source:VGNC Symbol;Acc:VGNC:92798]	GO:0005783(endoplasmic reticulum);GO:0005789(endoplasmic reticulum membrane);GO:0006665(sphingolipid metabolic process);GO:0006668(sphinganine-1-phosphate metabolic process);GO:0006670(sphingosine metabolic process);GO:0016020(membrane);GO:0016021(integral component of membrane);GO:0035621(ER to Golgi ceramide transport);GO:0042392(sphingosine-1-phosphate phosphatase activity);GO:0045616(regulati…	00600(Sphingolipid metabolism);01100(Metabolic pathways);04071(Sphingolipid signaling pathway)
chr1	194439819	194475872	36054	+	2.91265	6.30957e-15	6.30957e-14	UTR3	ENSSSCT00000005635	ENSSSCG00000005112	chr1	194439820	194475872	WDR89	WD repeat domain 89 [Source:VGNC Symbol;Acc:VGNC:94947]	NA	NA
chr1	194505024	194505221	198	+	1.0072	0.0346737	0.127644	UTR5	ENSSSCT00000032151	ENSSSCG00000026382	chr1	194505025	194656164	PPP2R5E	protein phosphatase 2 regulatory subunit B'epsilon [Source:VGNC Symbol;Acc:VGNC:91754]	GO:0000159(protein phosphatase type 2A complex);GO:0005634(nucleus);GO:0005829(cytosol);GO:0006470(protein dephosphorylation);GO:0007165(signal transduction);GO:0019888(protein phosphatase regulator activity);GO:0050790(regulation of catalytic activity);GO:0072542(protein phosphatase activator activity)	03015(mRNA surveillance pathway);04071(Sphingolipid signaling pathway);04114(Oocyte meiosis);04151(PI3K-Akt signaling pathway);04152(AMPK signaling pathway);04261(Adrenergic signaling in cardiomyocytes);04728(Dopaminergic synapse);05165(Human papillomavirus infection)
chr1	194648379	194653526	5148	+	2.75061	1.58489e-27	2.51189e-26	UTR3	ENSSSCT00000032151	ENSSSCG00000026382	chr1	194505025	194656164	PPP2R5E	protein phosphatase 2 regulatory subunit B'epsilon [Source:VGNC Symbol;Acc:VGNC:91754]	GO:0000159(protein phosphatase type 2A complex);GO:0005634(nucleus);GO:0005829(cytosol);GO:0006470(protein dephosphorylation);GO:0007165(signal transduction);GO:0019888(protein phosphatase regulator activity);GO:0050790(regulation of catalytic activity);GO:0072542(protein phosphatase activator activity)	03015(mRNA surveillance pathway);04071(Sphingolipid signaling pathway);04114(Oocyte meiosis);04151(PI3K-Akt signaling pathway);04152(AMPK signaling pathway);04261(Adrenergic signaling in cardiomyocytes);04728(Dopaminergic synapse);05165(Human papillomavirus infection)
chr1	196218882	196219715	834	+	3.10769	6.30957e-12	5.01187e-11	exonic	ENSSSCT00000005651	ENSSSCG00000005126	chr1	196176456	196219834	PLAA	phospholipase A2 activating protein [Source:VGNC Symbol;Acc:VGNC:91502]	GO:0005634(nucleus);GO:0005737(cytoplasm);GO:0006693(prostaglandin metabolic process);GO:0006954(inflammatory response);GO:0010992(ubiquitin recycling);GO:0016005(phospholipase A2 activator activity);GO:0016236(macroautophagy);GO:0032430(positive regulation of phospholipase A2 activity);GO:0042981(regulation of apoptotic process);GO:0043130(ubiquitin binding);GO:0043161(proteasome-mediated ubiqui…	04141(Protein processing in endoplasmic reticulum)
chr1	196229524	196229763	240	+	3.89724	0.000363078	0.00186209	UTR5	ENSSSCT00000005652	ENSSSCG00000053029	chr1	196229525	196274056	CAAP1	caspase activity and apoptosis inhibitor 1 [Source:HGNC Symbol;Acc:HGNC:25834]	GO:0042981(regulation of apoptotic process);GO:2001268(negative regulation of cysteine-type endopeptidase activity involved in apoptotic signaling pathway)	NA
chr1	196235658	196272687	37030	+	2.75061	1.99526e-28	3.98107e-27	exonic	ENSSSCT00000005652	ENSSSCG00000053029	chr1	196229525	196274056	CAAP1	caspase activity and apoptosis inhibitor 1 [Source:HGNC Symbol;Acc:HGNC:25834]	GO:0042981(regulation of apoptotic process);GO:2001268(negative regulation of cysteine-type endopeptidase activity involved in apoptotic signaling pathway)	NA
chr1	199124122	199133503	9382	+	2.20163	0.000165959	0.000891251	UTR3	ENSSSCT00000005656	ENSSSCG00000005130	chr1	198964132	199135811	ELAVL2	ELAV like RNA binding protein 2 [Source:VGNC Symbol;Acc:VGNC:87639]	GO:0003676(nucleic acid binding);GO:0003723(RNA binding);GO:1990904(ribonucleoprotein complex)	NA
chr1	201222978	201227047	4070	+	3.89724	1.58489e-27	2.51189e-26	UTR3	ENSSSCT00000005664	ENSSSCG00000005136	chr1	201221665	201227047	IFNE	interferon epsilon [Source:VGNC Symbol;Acc:VGNC:89039]	GO:0002250(adaptive immune response);GO:0002286(T cell activation involved in immune response);GO:0002323(natural killer cell activation involved in immune response);GO:0005125(cytokine activity);GO:0005126(cytokine receptor binding);GO:0005132(type I interferon receptor binding);GO:0005576(extracellular region);GO:0005615(extracellular space);GO:0006952(defense response);GO:0006959(humoral immun…	04060(Cytokine-cytokine receptor interaction);04622(RIG-I-like receptor signaling pathway);04630(JAK-STAT signaling pathway)
chr1	201292658	201368695	76038	+	3.36457	0.00229087	0.0104713	UTR5	ENSSSCT00000089614	ENSSSCG00000043817	chr1	201292659	201506032	ENSSSCG00000043817	NA	NA	NA
chr1	201369827	201426408	56582	+	3.7866	0.00074131	0.00363078	UTR5	ENSSSCT00000089614	ENSSSCG00000043817	chr1	201292659	201506032	ENSSSCG00000043817	NA	NA	NA
chr1	201472358	201476210	3853	+	3.89724	0.000363078	0.00186209	UTR5	ENSSSCT00000089614	ENSSSCG00000043817	chr1	201292659	201506032	ENSSSCG00000043817	NA	NA	NA
chr1	201503966	201506032	2067	+	2.7866	0.0416869	0.568853	UTR3	ENSSSCT00000089614	ENSSSCG00000043817	chr1	201292659	201506032	ENSSSCG00000043817	NA	NA	NA
chr1	201543707	201544907	1201	+	3.00899	0.0218776	0.31989	ncRNA_exonic	ENSSSCT00000080855	ENSSSCG00000051482	chr1	201540676	201544907	ENSSSCG00000051482	NA	NA	NA
chr1	201715983	201717783	1801	+	4.52356	1.25893e-11	1.04713e-10	UTR3	ENSSSCT00000071375	ENSSSCG00000051680	chr1	201713376	201720068	IFN-OMEGA-6	interferon omega 6 [Source:NCBI gene (formerly Entrezgene);Acc:100154912]	GO:0002250(adaptive immune response);GO:0002286(T cell activation involved in immune response);GO:0002323(natural killer cell activation involved in immune response);GO:0005125(cytokine activity);GO:0005126(cytokine receptor binding);GO:0005132(type I interferon receptor binding);GO:0005576(extracellular region);GO:0005615(extracellular space);GO:0006952(defense response);GO:0006959(humoral immun…	NA
chr1	201717902	201718113	212	+	2.52356	0.0389045	0.141254	UTR3	ENSSSCT00000071375	ENSSSCG00000051680	chr1	201713376	201720068	IFN-OMEGA-6	interferon omega 6 [Source:NCBI gene (formerly Entrezgene);Acc:100154912]	GO:0002250(adaptive immune response);GO:0002286(T cell activation involved in immune response);GO:0002323(natural killer cell activation involved in immune response);GO:0005125(cytokine activity);GO:0005126(cytokine receptor binding);GO:0005132(type I interferon receptor binding);GO:0005576(extracellular region);GO:0005615(extracellular space);GO:0006952(defense response);GO:0006959(humoral immun…	NA
chr1	201831740	201832298	559	+	2.86394	1.58489e-11	1.34896e-10	exonic	ENSSSCT00000023124	ENSSSCG00000021504	chr1	201831741	201832298	IFN-ALPHAOMEGA	interferon-alphaomega [Source:NCBI gene (formerly Entrezgene);Acc:100310806]	GO:0002250(adaptive immune response);GO:0002286(T cell activation involved in immune response);GO:0002323(natural killer cell activation involved in immune response);GO:0005125(cytokine activity);GO:0005126(cytokine receptor binding);GO:0005132(type I interferon receptor binding);GO:0005576(extracellular region);GO:0005615(extracellular space);GO:0006952(defense response);GO:0006959(humoral immun…	04060(Cytokine-cytokine receptor interaction);04151(PI3K-Akt signaling pathway);04217(Necroptosis);04620(Toll-like receptor signaling pathway);04621(NOD-like receptor signaling pathway);04622(RIG-I-like receptor signaling pathway);04623(Cytosolic DNA-sensing pathway);04630(JAK-STAT signaling pathway);04650(Natural killer cell mediated cytotoxicity);05152(Tuberculosis);05160(Hepatitis C);05161(Hep…
chr1	201850934	201851495	562	+	4.3505	6.30957e-77	3.16228e-75	exonic	ENSSSCT00000005691	ENSSSCG00000005163	chr1	201850935	201851495	IFNB1	interferon beta 1 [Source:VGNC Symbol;Acc:VGNC:89038]	GO:0002250(adaptive immune response);GO:0002286(T cell activation involved in immune response);GO:0002312(B cell activation involved in immune response);GO:0002323(natural killer cell activation involved in immune response);GO:0005125(cytokine activity);GO:0005126(cytokine receptor binding);GO:0005132(type I interferon receptor binding);GO:0005576(extracellular region);GO:0005615(extracellular sp…	04060(Cytokine-cytokine receptor interaction);04151(PI3K-Akt signaling pathway);04217(Necroptosis);04380(Osteoclast differentiation);04620(Toll-like receptor signaling pathway);04621(NOD-like receptor signaling pathway);04622(RIG-I-like receptor signaling pathway);04623(Cytosolic DNA-sensing pathway);04630(JAK-STAT signaling pathway);04650(Natural killer cell mediated cytotoxicity);04668(TNF sign…
chr1	202536316	202536976	661	+	3.80735	5.01187e-27	7.94328e-26	exonic	ENSSSCT00000005694	ENSSSCG00000005166	chr1	202318929	202607058	MLLT3	MLLT3 super elongation complex subunit [Source:VGNC Symbol;Acc:VGNC:90256]	GO:0003682(chromatin binding);GO:0005634(nucleus);GO:0005654(nucleoplasm);GO:0005829(cytosol);GO:0006355(regulation of DNA-templated transcription);GO:0007379(segment specification);GO:0008023(transcription elongation factor complex);GO:0009952(anterior/posterior pattern specification);GO:0010467(gene expression);GO:0042393(histone binding);GO:0045893(positive regulation of DNA-templated transcri…	05202(Transcriptional misregulation in cancer)
chr1	202602829	202603670	842	+	2.7866	1.25893e-13	1.25893e-12	UTR3	ENSSSCT00000005694	ENSSSCG00000005166	chr1	202318929	202607058	MLLT3	MLLT3 super elongation complex subunit [Source:VGNC Symbol;Acc:VGNC:90256]	GO:0003682(chromatin binding);GO:0005634(nucleus);GO:0005654(nucleoplasm);GO:0005829(cytosol);GO:0006355(regulation of DNA-templated transcription);GO:0007379(segment specification);GO:0008023(transcription elongation factor complex);GO:0009952(anterior/posterior pattern specification);GO:0010467(gene expression);GO:0042393(histone binding);GO:0045893(positive regulation of DNA-templated transcri…	05202(Transcriptional misregulation in cancer)
chr1	202604058	202606668	2611	+	2.52356	0.0331131	0.468813	UTR3	ENSSSCT00000005694	ENSSSCG00000005166	chr1	202318929	202607058	MLLT3	MLLT3 super elongation complex subunit [Source:VGNC Symbol;Acc:VGNC:90256]	GO:0003682(chromatin binding);GO:0005634(nucleus);GO:0005654(nucleoplasm);GO:0005829(cytosol);GO:0006355(regulation of DNA-templated transcription);GO:0007379(segment specification);GO:0008023(transcription elongation factor complex);GO:0009952(anterior/posterior pattern specification);GO:0010467(gene expression);GO:0042393(histone binding);GO:0045893(positive regulation of DNA-templated transcri…	05202(Transcriptional misregulation in cancer)
chr1	203447513	203447604	92	+	0.286881	2.39883e-05	0.000141254	UTR3	ENSSSCT00000005698	ENSSSCG00000005169	chr1	203444450	203451468	ENSSSCG00000005169	ribosomal protein S6 [Source:VGNC Symbol;Acc:VGNC:103166]	GO:0003735(structural constituent of ribosome);GO:0005085(guanyl-nucleotide exchange factor activity);GO:0005634(nucleus);GO:0005737(cytoplasm);GO:0005840(ribosome);GO:0006412(translation);GO:0048471(perinuclear region of cytoplasm);GO:0050790(regulation of catalytic activity);GO:0110165(cellular anatomical entity);GO:1990314(cellular response to insulin-like growth factor stimulus)	01521(EGFR tyrosine kinase inhibitor resistance);03010(Ribosome);04066(HIF-1 signaling pathway);04150(mTOR signaling pathway);04151(PI3K-Akt signaling pathway);04371(Apelin signaling pathway);04714(Thermogenesis);04910(Insulin signaling pathway);05171(Coronavirus disease - COVID-19);05205(Proteoglycans in cancer)
chr1	203764703	203768163	3461	+	3.36457	3.98107e-12	3.16228e-11	UTR3	ENSSSCT00000080904	ENSSSCG00000005173	chr1	203720264	203771138	HAUS6	HAUS augmin like complex subunit 6 [Source:VGNC Symbol;Acc:VGNC:88789]	GO:0005813(centrosome);GO:0007098(centrosome cycle);GO:0051225(spindle assembly);GO:0070652(HAUS complex);GO:1990498(mitotic spindle microtubule)	NA
chr1	207173539	207174243	705	+	1.25096	0.00436516	0.0186209	UTR5	ENSSSCT00000005714	ENSSSCG00000005183	chr1	207173540	207214773	PSIP1	PC4 and SFRS1 interacting protein 1 [Source:VGNC Symbol;Acc:VGNC:91898]	GO:0000395(mRNA 5'-splice site recognition);GO:0003690(double-stranded DNA binding);GO:0003712(transcription coregulator activity);GO:0005634(nucleus);GO:0005654(nucleoplasm);GO:0006357(regulation of transcription by RNA polymerase II);GO:0006979(response to oxidative stress);GO:0009408(response to heat)	NA
chr1	207190881	207209023	18143	+	3.36457	2.51189e-81	1.25893e-79	UTR3	ENSSSCT00000005714	ENSSSCG00000005183	chr1	207173540	207214773	PSIP1	PC4 and SFRS1 interacting protein 1 [Source:VGNC Symbol;Acc:VGNC:91898]	GO:0000395(mRNA 5'-splice site recognition);GO:0003690(double-stranded DNA binding);GO:0003712(transcription coregulator activity);GO:0005634(nucleus);GO:0005654(nucleoplasm);GO:0006357(regulation of transcription by RNA polymerase II);GO:0006979(response to oxidative stress);GO:0009408(response to heat)	NA
chr1	207519517	207553098	33582	+	3.20163	0.0112202	0.0724436	ncRNA_exonic	ENSSSCT00000040410	ENSSSCG00000039753	chr1	207504016	207553098	ENSSSCG00000039753	NA	NA	NA
chr1	207742620	207757721	15102	+	2.39506	5.01187e-06	3.16228e-05	exonic	ENSSSCT00000037598	ENSSSCG00000039025	chr1	207641011	207801952	FREM1	FRAS1 related extracellular matrix 1 [Source:VGNC Symbol;Acc:VGNC:88233]	GO:0005604(basement membrane);GO:0007154(cell communication);GO:0007155(cell adhesion);GO:0007160(cell-matrix adhesion);GO:0016021(integral component of membrane);GO:0097094(craniofacial suture morphogenesis)	04512(ECM-receptor interaction)
chr1	207799553	207801952	2400	+	1.20163	0.00537032	0.0229087	UTR3	ENSSSCT00000037598	ENSSSCG00000039025	chr1	207641011	207801952	FREM1	FRAS1 related extracellular matrix 1 [Source:VGNC Symbol;Acc:VGNC:88233]	GO:0005604(basement membrane);GO:0007154(cell communication);GO:0007155(cell adhesion);GO:0007160(cell-matrix adhesion);GO:0016021(integral component of membrane);GO:0097094(craniofacial suture morphogenesis)	04512(ECM-receptor interaction)
chr1	207904822	207905754	933	+	1.30451	0.000371535	0.00190546	UTR3	ENSSSCT00000051251	ENSSSCG00000035730	chr1	207836573	207912546	ZDHHC21	zinc finger DHHC-type palmitoyltransferase 21 [Source:VGNC Symbol;Acc:VGNC:95123]	GO:0001942(hair follicle development);GO:0003056(regulation of vascular associated smooth muscle contraction);GO:0005783(endoplasmic reticulum);GO:0005794(Golgi apparatus);GO:0005886(plasma membrane);GO:0006612(protein targeting to membrane);GO:0016020(membrane);GO:0016021(integral component of membrane);GO:0016409(palmitoyltransferase activity);GO:0016740(transferase activity);GO:0016746(acyltra…	NA
chr1	208175193	208189871	14679	+	3.20163	0.000398107	0.00204174	exonic	ENSSSCT00000005721	ENSSSCG00000005190	chr1	208175194	208421602	NFIB	nuclear factor I B [Source:VGNC Symbol;Acc:VGNC:90716]	GO:0000978(RNA polymerase II cis-regulatory region sequence-specific DNA binding);GO:0000981(DNA-binding transcription factor activity, RNA polymerase II-specific);GO:0001228(DNA-binding transcription activator activity, RNA polymerase II-specific);GO:0001650(fibrillar center);GO:0002062(chondrocyte differentiation);GO:0002067(glandular epithelial cell differentiation);GO:0003677(DNA binding);GO:…	NA
chr1	208384991	208421602	36612	+	3.926	7.94328e-17	7.94328e-16	UTR3	ENSSSCT00000005721	ENSSSCG00000005190	chr1	208175194	208421602	NFIB	nuclear factor I B [Source:VGNC Symbol;Acc:VGNC:90716]	GO:0000978(RNA polymerase II cis-regulatory region sequence-specific DNA binding);GO:0000981(DNA-binding transcription factor activity, RNA polymerase II-specific);GO:0001228(DNA-binding transcription activator activity, RNA polymerase II-specific);GO:0001650(fibrillar center);GO:0002062(chondrocyte differentiation);GO:0002067(glandular epithelial cell differentiation);GO:0003677(DNA binding);GO:…	NA
chr1	208426579	208426729	151	+	2.7866	0.0416869	0.568853	ncRNA_exonic	ENSSSCT00000106696	ENSSSCG00000061754	chr1	208423303	208427503	ENSSSCG00000061754	NA	NA	NA
chr1	209254723	209258544	3822	+	0.847997	0.042658	0.154882	exonic	ENSSSCT00000048850	ENSSSCG00000005191	chr1	209181467	209349297	MPDZ	multiple PDZ domain crumbs cell polarity complex component [Source:VGNC Symbol;Acc:VGNC:90320]	GO:0005737(cytoplasm);GO:0005886(plasma membrane);GO:0005923(bicellular tight junction);GO:0008022(protein C-terminus binding);GO:0016327(apicolateral plasma membrane)	04530(Tight junction)
chr1	209348159	209348430	272	+	1.96717	0.00151356	0.00707946	UTR3	ENSSSCT00000048850	ENSSSCG00000005191	chr1	209181467	209349297	MPDZ	multiple PDZ domain crumbs cell polarity complex component [Source:VGNC Symbol;Acc:VGNC:90320]	GO:0005737(cytoplasm);GO:0005886(plasma membrane);GO:0005923(bicellular tight junction);GO:0008022(protein C-terminus binding);GO:0016327(apicolateral plasma membrane)	04530(Tight junction)
chr1	213483347	213483827	481	+	5.20163	3.80189e-10	3.16228e-09	UTR5	ENSSSCT00000005727	ENSSSCG00000005194	chr1	213483348	214009893	PTPRD	protein tyrosine phosphatase receptor type D [Source:HGNC Symbol;Acc:HGNC:9668]	GO:0004721(phosphoprotein phosphatase activity);GO:0004725(protein tyrosine phosphatase activity);GO:0005102(signaling receptor binding);GO:0006470(protein dephosphorylation);GO:0006936(muscle contraction);GO:0007157(heterophilic cell-cell adhesion via plasma membrane cell adhesion molecules);GO:0016020(membrane);GO:0016021(integral component of membrane);GO:0016043(cellular component organizatio…	NA
chr1	213799111	213802237	3127	+	2.64155	2.51189e-14	2.51189e-13	exonic	ENSSSCT00000005727	ENSSSCG00000005194	chr1	213483348	214009893	PTPRD	protein tyrosine phosphatase receptor type D [Source:HGNC Symbol;Acc:HGNC:9668]	GO:0004721(phosphoprotein phosphatase activity);GO:0004725(protein tyrosine phosphatase activity);GO:0005102(signaling receptor binding);GO:0006470(protein dephosphorylation);GO:0006936(muscle contraction);GO:0007157(heterophilic cell-cell adhesion via plasma membrane cell adhesion molecules);GO:0016020(membrane);GO:0016021(integral component of membrane);GO:0016043(cellular component organizatio…	NA
chr1	213833244	213851899	18656	+	1.9782	0.000107152	0.000588844	exonic	ENSSSCT00000005727	ENSSSCG00000005194	chr1	213483348	214009893	PTPRD	protein tyrosine phosphatase receptor type D [Source:HGNC Symbol;Acc:HGNC:9668]	GO:0004721(phosphoprotein phosphatase activity);GO:0004725(protein tyrosine phosphatase activity);GO:0005102(signaling receptor binding);GO:0006470(protein dephosphorylation);GO:0006936(muscle contraction);GO:0007157(heterophilic cell-cell adhesion via plasma membrane cell adhesion molecules);GO:0016020(membrane);GO:0016021(integral component of membrane);GO:0016043(cellular component organizatio…	NA
chr1	214003955	214009893	5939	+	6.10852	6.30957e-21	7.94328e-20	UTR3	ENSSSCT00000005727	ENSSSCG00000005194	chr1	213483348	214009893	PTPRD	protein tyrosine phosphatase receptor type D [Source:HGNC Symbol;Acc:HGNC:9668]	GO:0004721(phosphoprotein phosphatase activity);GO:0004725(protein tyrosine phosphatase activity);GO:0005102(signaling receptor binding);GO:0006470(protein dephosphorylation);GO:0006936(muscle contraction);GO:0007157(heterophilic cell-cell adhesion via plasma membrane cell adhesion molecules);GO:0016020(membrane);GO:0016021(integral component of membrane);GO:0016043(cellular component organizatio…	NA
chr1	214448040	214455345	7306	+	5.59395	3.16228e-96	2.51189e-94	UTR3	ENSSSCT00000005728	ENSSSCG00000005196	chr1	214448041	214455912	DMAC1	distal membrane arm assembly component 1 [Source:VGNC Symbol;Acc:VGNC:87343]	GO:0005743(mitochondrial inner membrane);GO:0005747(mitochondrial respiratory chain complex I);GO:0016020(membrane);GO:0016021(integral component of membrane);GO:0032981(mitochondrial respiratory chain complex I assembly)	NA
chr1	215975874	216110741	134868	+	4.06178	2.51189e-39	5.01187e-38	UTR5	ENSSSCT00000005736	ENSSSCG00000005204	chr1	215807795	216112209	RANBP6	RAN binding protein 6 [Source:VGNC Symbol;Acc:VGNC:92081]	GO:0005634(nucleus);GO:0005737(cytoplasm);GO:0006606(protein import into nucleus);GO:0008139(nuclear localization sequence binding);GO:0015031(protein transport);GO:0061608(nuclear import signal receptor activity)	NA
chr1	216115819	216116449	631	+	4.00899	0.00018197	0.000977237	UTR5	ENSSSCT00000005737	ENSSSCG00000005205	chr1	216115820	216226154	KIAA2026	KIAA2026 [Source:VGNC Symbol;Acc:VGNC:89450]	NA	NA
chr1	216116538	216222317	105780	+	4.7866	1.34896e-07	9.54993e-07	exonic	ENSSSCT00000005737	ENSSSCG00000005205	chr1	216115820	216226154	KIAA2026	KIAA2026 [Source:VGNC Symbol;Acc:VGNC:89450]	NA	NA
chr1	216222646	216224775	2130	+	4.7866	6.0256e-08	4.36516e-07	exonic	ENSSSCT00000005737	ENSSSCG00000005205	chr1	216115820	216226154	KIAA2026	KIAA2026 [Source:VGNC Symbol;Acc:VGNC:89450]	NA	NA
chr1	216224834	216225525	692	+	1.93734	0.0001	0.000549541	UTR3	ENSSSCT00000005737	ENSSSCG00000005205	chr1	216115820	216226154	KIAA2026	KIAA2026 [Source:VGNC Symbol;Acc:VGNC:89450]	NA	NA
chr1	216312614	216313094	481	+	2.65992	2.5704e-08	1.90546e-07	UTR5	ENSSSCT00000005739	ENSSSCG00000005207	chr1	216312615	216396296	ERMP1	endoplasmic reticulum metallopeptidase 1 [Source:VGNC Symbol;Acc:VGNC:87777]	GO:0006508(proteolysis);GO:0008233(peptidase activity);GO:0008235(metalloexopeptidase activity);GO:0016020(membrane);GO:0016021(integral component of membrane);GO:0016787(hydrolase activity);GO:0030968(endoplasmic reticulum unfolded protein response);GO:0034599(cellular response to oxidative stress)	NA
chr1	216375794	216376037	244	+	0.575312	0.0186209	0.0724436	exonic	ENSSSCT00000005739	ENSSSCG00000005207	chr1	216312615	216396296	ERMP1	endoplasmic reticulum metallopeptidase 1 [Source:VGNC Symbol;Acc:VGNC:87777]	GO:0006508(proteolysis);GO:0008233(peptidase activity);GO:0008235(metalloexopeptidase activity);GO:0016020(membrane);GO:0016021(integral component of membrane);GO:0016787(hydrolase activity);GO:0030968(endoplasmic reticulum unfolded protein response);GO:0034599(cellular response to oxidative stress)	NA
chr1	216376215	216376396	182	+	0.464668	0.0301995	0.11324	UTR3	ENSSSCT00000056828	ENSSSCG00000005207	chr1	216312615	216396296	ERMP1	endoplasmic reticulum metallopeptidase 1 [Source:VGNC Symbol;Acc:VGNC:87777]	GO:0006508(proteolysis);GO:0008233(peptidase activity);GO:0008235(metalloexopeptidase activity);GO:0016020(membrane);GO:0016021(integral component of membrane);GO:0016787(hydrolase activity);GO:0030968(endoplasmic reticulum unfolded protein response);GO:0034599(cellular response to oxidative stress)	NA
chr1	216378342	216378793	452	+	1.53605	1.44544e-06	9.54993e-06	UTR3	ENSSSCT00000056828	ENSSSCG00000005207	chr1	216312615	216396296	ERMP1	endoplasmic reticulum metallopeptidase 1 [Source:VGNC Symbol;Acc:VGNC:87777]	GO:0006508(proteolysis);GO:0008233(peptidase activity);GO:0008235(metalloexopeptidase activity);GO:0016020(membrane);GO:0016021(integral component of membrane);GO:0016787(hydrolase activity);GO:0030968(endoplasmic reticulum unfolded protein response);GO:0034599(cellular response to oxidative stress)	NA
chr1	216379630	216394109	14480	+	2.82579	1.99526e-14	1.99526e-13	UTR3	ENSSSCT00000005739	ENSSSCG00000005207	chr1	216312615	216396296	ERMP1	endoplasmic reticulum metallopeptidase 1 [Source:VGNC Symbol;Acc:VGNC:87777]	GO:0006508(proteolysis);GO:0008233(peptidase activity);GO:0008235(metalloexopeptidase activity);GO:0016020(membrane);GO:0016021(integral component of membrane);GO:0016787(hydrolase activity);GO:0030968(endoplasmic reticulum unfolded protein response);GO:0034599(cellular response to oxidative stress)	NA
chr1	216692046	216692106	61	+	0.632268	0.0467735	0.165959	UTR5	ENSSSCT00000005745	ENSSSCG00000005212	chr1	216692047	216739722	PLGRKT	plasminogen receptor with a C-terminal lysine [Source:VGNC Symbol;Acc:VGNC:91556]	GO:0005887(integral component of plasma membrane);GO:0010756(positive regulation of plasminogen activation);GO:0016020(membrane);GO:0016021(integral component of membrane)	NA
chr1	216735552	216739722	4171	+	2.59455	1.1749e-07	8.31764e-07	UTR3	ENSSSCT00000005745	ENSSSCG00000005212	chr1	216692047	216739722	PLGRKT	plasminogen receptor with a C-terminal lysine [Source:VGNC Symbol;Acc:VGNC:91556]	GO:0005887(integral component of plasma membrane);GO:0010756(positive regulation of plasminogen activation);GO:0016020(membrane);GO:0016021(integral component of membrane)	NA
chr1	216792786	216821959	29174	+	4.00899	0.00018197	0.000977237	UTR3	ENSSSCT00000005747	ENSSSCG00000005214	chr1	216792787	216823479	INSL6	insulin like 6 [Source:VGNC Symbol;Acc:VGNC:89151]	GO:0005179(hormone activity);GO:0005576(extracellular region);GO:0007165(signal transduction)	NA
chr1	217252059	217258568	6510	+	1.38405	0.000954993	0.00467735	UTR3	ENSSSCT00000027088	ENSSSCG00000023595	chr1	217236482	217261367	AK3	adenylate kinase 3 [Source:VGNC Symbol;Acc:VGNC:97876]	GO:0000166(nucleotide binding);GO:0004017(adenylate kinase activity);GO:0004550(nucleoside diphosphate kinase activity);GO:0005524(ATP binding);GO:0005525(GTP binding);GO:0005737(cytoplasm);GO:0005739(mitochondrion);GO:0005759(mitochondrial matrix);GO:0006139(nucleobase-containing compound metabolic process);GO:0006172(ADP biosynthetic process);GO:0009142(nucleoside triphosphate biosynthetic proc…	00230(Purine metabolism);01240(Biosynthesis of cofactors)
chr1	217300958	217301139	182	+	3.10769	0.00042658	0.00218776	UTR5	ENSSSCT00000005754	ENSSSCG00000005221	chr1	217300959	217352573	SPATA6L	spermatosis associated 6 like [Source:VGNC Symbol;Acc:VGNC:93388]	GO:0007283(spermatogenesis);GO:0032027(myosin light chain binding);GO:0097224(sperm connecting piece)	NA
chr1	217442047	217442463	417	+	3.80735	1e-24	1.58489e-23	ncRNA_exonic	ENSSSCT00000086682	ENSSSCG00000043234	chr1	217442048	217521483	ENSSSCG00000043234	NA	NA	NA
chr1	217492222	217519881	27660	+	1.29866	0.0331131	0.120504	ncRNA_exonic	ENSSSCT00000086682	ENSSSCG00000043234	chr1	217442048	217521483	ENSSSCG00000043234	NA	NA	NA
chr1	217629882	217643937	14056	+	3.28836	1.58489e-18	1.99526e-17	UTR5	ENSSSCT00000005757	ENSSSCG00000005224	chr1	217629883	218117267	GLIS3	GLIS family zinc finger 3 [Source:VGNC Symbol;Acc:VGNC:88485]	GO:0000977(RNA polymerase II transcription regulatory region sequence-specific DNA binding);GO:0003677(DNA binding);GO:0005634(nucleus);GO:0006357(regulation of transcription by RNA polymerase II);GO:0043565(sequence-specific DNA binding);GO:0046872(metal ion binding)	NA
chr1	218113105	218113915	811	+	4.07039	3.16228e-51	1e-49	UTR3	ENSSSCT00000005757	ENSSSCG00000005224	chr1	217629883	218117267	GLIS3	GLIS family zinc finger 3 [Source:VGNC Symbol;Acc:VGNC:88485]	GO:0000977(RNA polymerase II transcription regulatory region sequence-specific DNA binding);GO:0003677(DNA binding);GO:0005634(nucleus);GO:0006357(regulation of transcription by RNA polymerase II);GO:0043565(sequence-specific DNA binding);GO:0046872(metal ion binding)	NA
chr1	218116697	218117087	391	+	1.87971	0.000691831	0.00338844	UTR3	ENSSSCT00000005757	ENSSSCG00000005224	chr1	217629883	218117267	GLIS3	GLIS family zinc finger 3 [Source:VGNC Symbol;Acc:VGNC:88485]	GO:0000977(RNA polymerase II transcription regulatory region sequence-specific DNA binding);GO:0003677(DNA binding);GO:0005634(nucleus);GO:0006357(regulation of transcription by RNA polymerase II);GO:0043565(sequence-specific DNA binding);GO:0046872(metal ion binding)	NA
chr1	218636064	218640505	4442	+	1.28096	0.018197	0.0707946	exonic	ENSSSCT00000057324	ENSSSCG00000005225	chr1	218360718	218640923	RFX3	regulatory factor X3 [Source:VGNC Symbol;Acc:VGNC:92245]	GO:0000785(chromatin);GO:0000976(transcription cis-regulatory region binding);GO:0003677(DNA binding);GO:0003700(DNA-binding transcription factor activity);GO:0005634(nucleus);GO:0005667(transcription regulator complex);GO:0006351(DNA-templated transcription);GO:0006355(regulation of DNA-templated transcription);GO:0007368(determination of left/right symmetry);GO:0031018(endocrine pancreas develo…	NA
chr1	218994199	219005184	10986	+	2.14078	7.24436e-08	5.24807e-07	UTR5	ENSSSCT00000005761	ENSSSCG00000005227	chr1	218994200	219038506	PUM3	pumilio RNA binding family member 3 [Source:VGNC Symbol;Acc:VGNC:92003]	GO:0003723(RNA binding);GO:0003729(mRNA binding);GO:0005654(nucleoplasm);GO:0005694(chromosome);GO:0005730(nucleolus);GO:0005783(endoplasmic reticulum);GO:0006417(regulation of translation);GO:0010835(regulation of protein ADP-ribosylation)	NA
chr1	219033932	219037012	3081	+	0.941106	0.00190546	0.00891251	UTR3	ENSSSCT00000005761	ENSSSCG00000005227	chr1	218994200	219038506	PUM3	pumilio RNA binding family member 3 [Source:VGNC Symbol;Acc:VGNC:92003]	GO:0003723(RNA binding);GO:0003729(mRNA binding);GO:0005654(nucleoplasm);GO:0005694(chromosome);GO:0005730(nucleolus);GO:0005783(endoplasmic reticulum);GO:0006417(regulation of translation);GO:0010835(regulation of protein ADP-ribosylation)	NA
chr1	222120159	222120725	567	+	3.7866	3.16228e-55	1e-53	exonic	ENSSSCT00000095519	ENSSSCG00000057474	chr1	222119862	222120725	PABIR1	PP2A Aalpha (PPP2R1A) and B55A (PPP2R2A) interacting phosphatase regulator 1 [Source:HGNC Symbol;Acc:HGNC:23490]	GO:0004865(protein serine/threonine phosphatase inhibitor activity);GO:0005634(nucleus);GO:0005737(cytoplasm);GO:0030307(positive regulation of cell growth);GO:0032436(positive regulation of proteasomal ubiquitin-dependent protein catabolic process);GO:0044818(mitotic G2/M transition checkpoint)	NA
chr1	222428834	222433556	4723	+	2.1375	1.25893e-12	1.25893e-11	exonic	ENSSSCT00000071766	ENSSSCG00000032999	chr1	222412509	222454776	FXN	frataxin [Source:VGNC Symbol;Acc:VGNC:88273]	GO:0004322(ferroxidase activity);GO:0005737(cytoplasm);GO:0005739(mitochondrion);GO:0005829(cytosol);GO:0006783(heme biosynthetic process);GO:0006811(ion transport);GO:0006879(cellular iron ion homeostasis);GO:0008198(ferrous iron binding);GO:0008199(ferric iron binding);GO:0008284(positive regulation of cell population proliferation);GO:0010039(response to iron ion);GO:0010722(regulation of ferr…	00860(Porphyrin and chlorophyll metabolism)
chr1	222577808	222578228	421	+	2.21412	6.30957e-36	1.25893e-34	exonic	ENSSSCT00000005781	ENSSSCG00000005247	chr1	222474639	222612983	TJP2	tight junction protein 2 [Source:VGNC Symbol;Acc:VGNC:103188]	GO:0005634(nucleus);GO:0005886(plasma membrane);GO:0005923(bicellular tight junction);GO:0016020(membrane);GO:0019904(protein domain specific binding);GO:0030674(protein-macromolecule adaptor activity);GO:0034109(homotypic cell-cell adhesion);GO:0044291(cell-cell contact zone);GO:0050892(intestinal absorption);GO:0090557(establishment of endothelial intestinal barrier);GO:0090559(regulation of me…	04530(Tight junction)
chr1	222609276	222612983	3708	+	3.30451	1e-117	1e-115	UTR3	ENSSSCT00000005781	ENSSSCG00000005247	chr1	222474639	222612983	TJP2	tight junction protein 2 [Source:VGNC Symbol;Acc:VGNC:103188]	GO:0005634(nucleus);GO:0005886(plasma membrane);GO:0005923(bicellular tight junction);GO:0016020(membrane);GO:0019904(protein domain specific binding);GO:0030674(protein-macromolecule adaptor activity);GO:0034109(homotypic cell-cell adhesion);GO:0044291(cell-cell contact zone);GO:0050892(intestinal absorption);GO:0090557(establishment of endothelial intestinal barrier);GO:0090559(regulation of me…	04530(Tight junction)
chr1	222658381	222725259	66879	+	3.20163	0.0112202	0.176604	UTR3	ENSSSCT00000005783	ENSSSCG00000005249	chr1	222658382	222725259	FAM189A2	family with sequence similarity 189 member A2 [Source:VGNC Symbol;Acc:VGNC:87944]	GO:0016020(membrane);GO:0016021(integral component of membrane)	NA
chr1	223592388	223608701	16314	+	1.67356	0.00123027	0.00588844	exonic	ENSSSCT00000049308	ENSSSCG00000005255	chr1	223560284	223653364	ENSSSCG00000005255	structural maintenance of chromosomes 5 [Source:VGNC Symbol;Acc:VGNC:103181]	GO:0000166(nucleotide binding);GO:0000724(double-strand break repair via homologous recombination);GO:0005524(ATP binding);GO:0005634(nucleus);GO:0006281(DNA repair);GO:0016887(ATP hydrolysis activity);GO:0030915(Smc5-Smc6 complex)	NA
chr1	225193688	225193899	212	+	2.52356	0.00537032	0.0229087	UTR5	ENSSSCT00000050062	ENSSSCG00000031105	chr1	225193689	225263647	C9orf85	chromosome 1 C9orf85 homolog [Source:VGNC Symbol;Acc:VGNC:85976]	NA	NA
chr1	225256098	225257155	1058	+	3.20163	0.00316228	0.0141254	UTR3	ENSSSCT00000050062	ENSSSCG00000031105	chr1	225193689	225263647	C9orf85	chromosome 1 C9orf85 homolog [Source:VGNC Symbol;Acc:VGNC:85976]	NA	NA
chr1	226414305	226420445	6141	+	1.15056	1e-161	1e-159	UTR5	ENSSSCT00000005802	ENSSSCG00000005267	chr1	226414306	226432279	ANXA1	annexin A1 [Source:VGNC Symbol;Acc:VGNC:103026]	GO:0001533(cornified envelope);GO:0001780(neutrophil homeostasis);GO:0001891(phagocytic cup);GO:0002250(adaptive immune response);GO:0002548(monocyte chemotaxis);GO:0002685(regulation of leukocyte migration);GO:0004859(phospholipase inhibitor activity);GO:0005509(calcium ion binding);GO:0005544(calcium-dependent phospholipid binding);GO:0005576(extracellular region);GO:0005615(extracellular space…	NA
chr1	226431741	226432011	271	+	3.44626	1e-104	1e-102	UTR3	ENSSSCT00000005802	ENSSSCG00000005267	chr1	226414306	226432279	ANXA1	annexin A1 [Source:VGNC Symbol;Acc:VGNC:103026]	GO:0001533(cornified envelope);GO:0001780(neutrophil homeostasis);GO:0001891(phagocytic cup);GO:0002250(adaptive immune response);GO:0002548(monocyte chemotaxis);GO:0002685(regulation of leukocyte migration);GO:0004859(phospholipase inhibitor activity);GO:0005509(calcium ion binding);GO:0005544(calcium-dependent phospholipid binding);GO:0005576(extracellular region);GO:0005615(extracellular space…	NA
chr1	229154980	229259470	104491	+	1.7866	0.018197	0.0707946	UTR3	ENSSSCT00000024731	ENSSSCG00000023520	chr1	228854595	229308906	PCSK5	proprotein convertase subtilisin/kexin type 5 [Source:VGNC Symbol;Acc:VGNC:103147]	GO:0001822(kidney development);GO:0003279(cardiac septum development);GO:0004175(endopeptidase activity);GO:0004252(serine-type endopeptidase activity);GO:0005615(extracellular space);GO:0005794(Golgi apparatus);GO:0005802(trans-Golgi network);GO:0006508(proteolysis);GO:0007368(determination of left/right symmetry);GO:0007507(heart development);GO:0007566(embryo implantation);GO:0008233(peptidase…	NA
chr1	229430068	229467249	37182	+	4.2555	1e-179	1e-176	UTR3	ENSSSCT00000083992	ENSSSCG00000005277	chr1	229429066	229468268	GCNT1	glucosaminyl (N-acetyl) transferase 1 [Source:VGNC Symbol;Acc:VGNC:103096]	GO:0000139(Golgi membrane);GO:0003829(beta-1,3-galactosyl-O-glycosyl-glycoprotein beta-1,6-N-acetylglucosaminyltransferase activity);GO:0005802(trans-Golgi network);GO:0008375(acetylglucosaminyltransferase activity);GO:0009101(glycoprotein biosynthetic process);GO:0016020(membrane);GO:0016268(O-glycan processing, core 2);GO:0016740(transferase activity);GO:0016757(glycosyltransferase activity);GO…	00512(Mucin type O-glycan biosynthesis);01100(Metabolic pathways)
chr1	231112531	231115940	3410	+	4.44626	7.94328e-15	7.94328e-14	UTR3	ENSSSCT00000005823	ENSSSCG00000005286	chr1	231081196	231115940	CEP78	centrosomal protein 78 [Source:VGNC Symbol;Acc:VGNC:86577]	GO:0005813(centrosome);GO:0036064(ciliary basal body);GO:0044782(cilium organization)	NA
chr1	232355958	232356676	719	+	4.44626	5.12861e-06	3.23594e-05	UTR5	ENSSSCT00000040688	ENSSSCG00000005288	chr1	232355959	232504763	TLE4	TLE family member 4, transcriptional corepressor [Source:VGNC Symbol;Acc:VGNC:98372]	GO:0003714(transcription corepressor activity);GO:0005634(nucleus);GO:0005654(nucleoplasm);GO:0005667(transcription regulator complex);GO:0006355(regulation of DNA-templated transcription);GO:0016055(Wnt signaling pathway);GO:0045892(negative regulation of DNA-templated transcription);GO:0090090(negative regulation of canonical Wnt signaling pathway);GO:1990907(beta-catenin-TCF complex)	NA
chr1	232500962	232504763	3802	+	3.20163	0.000275423	0.00144544	UTR3	ENSSSCT00000005825	ENSSSCG00000005288	chr1	232355959	232504763	TLE4	TLE family member 4, transcriptional corepressor [Source:VGNC Symbol;Acc:VGNC:98372]	GO:0003714(transcription corepressor activity);GO:0005634(nucleus);GO:0005654(nucleoplasm);GO:0005667(transcription regulator complex);GO:0006355(regulation of DNA-templated transcription);GO:0016055(Wnt signaling pathway);GO:0045892(negative regulation of DNA-templated transcription);GO:0090090(negative regulation of canonical Wnt signaling pathway);GO:1990907(beta-catenin-TCF complex)	NA
chr1	235794273	235797634	3362	+	2.40327	1.69824e-06	1.12202e-05	exonic	ENSSSCT00000056367	ENSSSCG00000005297	chr1	235790749	235799381	DNAJB5	DnaJ heat shock protein family (Hsp40) member B5 [Source:VGNC Symbol;Acc:VGNC:103081]	GO:0005829(cytosol);GO:0006457(protein folding);GO:0006986(response to unfolded protein);GO:0051082(unfolded protein binding);GO:0051085(chaperone cofactor-dependent protein refolding);GO:0051087(chaperone binding)	NA
chr1	235798157	235798456	300	+	3.7866	0.00074131	0.00363078	UTR3	ENSSSCT00000056367	ENSSSCG00000005297	chr1	235790749	235799381	DNAJB5	DnaJ heat shock protein family (Hsp40) member B5 [Source:VGNC Symbol;Acc:VGNC:103081]	GO:0005829(cytosol);GO:0006457(protein folding);GO:0006986(response to unfolded protein);GO:0051082(unfolded protein binding);GO:0051085(chaperone cofactor-dependent protein refolding);GO:0051087(chaperone binding)	NA
chr1	236156303	236158098	1796	+	2.7866	7.94328e-20	1e-18	UTR3	ENSSSCT00000037962	ENSSSCG00000005305	chr1	235918747	236158098	UNC13B	unc-13 homolog B [Source:VGNC Symbol;Acc:VGNC:103199]	GO:0005509(calcium ion binding);GO:0005516(calmodulin binding);GO:0005543(phospholipid binding);GO:0005886(plasma membrane);GO:0006887(exocytosis);GO:0007268(chemical synaptic transmission);GO:0007528(neuromuscular junction development);GO:0016081(synaptic vesicle docking);GO:0016082(synaptic vesicle priming);GO:0016188(synaptic vesicle maturation);GO:0017075(syntaxin-1 binding);GO:0019992(diacyl…	04721(Synaptic vesicle cycle)
chr1	236309206	236310136	931	+	3.20163	0.00158489	0.00724436	exonic	ENSSSCT00000005846	ENSSSCG00000005308	chr1	236299344	236322953	RUSC2	RUN and SH3 domain containing 2 [Source:VGNC Symbol;Acc:VGNC:92520]	GO:0031267(small GTPase binding);GO:0031410(cytoplasmic vesicle)	NA
chr1	236310525	236310826	302	+	2.65992	0.00549541	0.0234423	exonic	ENSSSCT00000005846	ENSSSCG00000005308	chr1	236299344	236322953	RUSC2	RUN and SH3 domain containing 2 [Source:VGNC Symbol;Acc:VGNC:92520]	GO:0031267(small GTPase binding);GO:0031410(cytoplasmic vesicle)	NA
chr1	236321215	236321485	271	+	1.90304	0.011749	0.0467735	exonic	ENSSSCT00000005846	ENSSSCG00000005308	chr1	236299344	236322953	RUSC2	RUN and SH3 domain containing 2 [Source:VGNC Symbol;Acc:VGNC:92520]	GO:0031267(small GTPase binding);GO:0031410(cytoplasmic vesicle)	NA
chr1	236344801	236345962	1162	+	4.67807	1e-106	1e-104	UTR3	ENSSSCT00000005848	ENSSSCG00000005310	chr1	236341261	236345962	TESK1	testis associated actin remodelling kinase 1 [Source:VGNC Symbol;Acc:VGNC:93885]	GO:0000166(nucleotide binding);GO:0001934(positive regulation of protein phosphorylation);GO:0004672(protein kinase activity);GO:0004674(protein serine/threonine kinase activity);GO:0005524(ATP binding);GO:0005634(nucleus);GO:0005737(cytoplasm);GO:0005813(centrosome);GO:0006468(protein phosphorylation);GO:0016301(kinase activity);GO:0016310(phosphorylation);GO:0030036(actin cytoskeleton organizat…	NA
chr1	236456166	236456375	210	+	2.72465	6.30957e-25	1e-23	UTR3	ENSSSCT00000005857	ENSSSCG00000005318	chr1	236450573	236456375	CREB3	cAMP responsive element binding protein 3 [Source:VGNC Symbol;Acc:VGNC:86979]	GO:0000977(RNA polymerase II transcription regulatory region sequence-specific DNA binding);GO:0000978(RNA polymerase II cis-regulatory region sequence-specific DNA binding);GO:0000981(DNA-binding transcription factor activity, RNA polymerase II-specific);GO:0001221(transcription coregulator binding);GO:0001228(DNA-binding transcription activator activity, RNA polymerase II-specific);GO:0003677(D…	04022(cGMP-PKG signaling pathway);04024(cAMP signaling pathway);04151(PI3K-Akt signaling pathway);04152(AMPK signaling pathway);04211(Longevity regulating pathway);04261(Adrenergic signaling in cardiomyocytes);04668(TNF signaling pathway);04714(Thermogenesis);04725(Cholinergic synapse);04728(Dopaminergic synapse);04911(Insulin secretion);04915(Estrogen signaling pathway);04916(Melanogenesis);0491…
chr1	236471666	236472448	783	+	1.44361	0.00281838	0.0128825	UTR3	ENSSSCT00000005859	ENSSSCG00000005320	chr1	236468320	236477683	RGP1	RGP1 homolog, RAB6A GEF complex partner 1 [Source:VGNC Symbol;Acc:VGNC:92257]	GO:0000139(Golgi membrane);GO:0005085(guanyl-nucleotide exchange factor activity);GO:0005829(cytosol);GO:0005886(plasma membrane);GO:0016020(membrane);GO:0031267(small GTPase binding);GO:0032991(protein-containing complex);GO:0034066(Ric1-Rgp1 guanyl-nucleotide exchange factor complex);GO:0042147(retrograde transport, endosome to Golgi);GO:0042177(negative regulation of protein catabolic process)…	NA
chr1	236476127	236476995	869	+	3.52356	0.00229087	0.0104713	UTR3	ENSSSCT00000005859	ENSSSCG00000005320	chr1	236468320	236477683	RGP1	RGP1 homolog, RAB6A GEF complex partner 1 [Source:VGNC Symbol;Acc:VGNC:92257]	GO:0000139(Golgi membrane);GO:0005085(guanyl-nucleotide exchange factor activity);GO:0005829(cytosol);GO:0005886(plasma membrane);GO:0016020(membrane);GO:0031267(small GTPase binding);GO:0032991(protein-containing complex);GO:0034066(Ric1-Rgp1 guanyl-nucleotide exchange factor complex);GO:0042147(retrograde transport, endosome to Golgi);GO:0042177(negative regulation of protein catabolic process)…	NA
chr1	236582206	236584226	2021	+	4.38543	6.30957e-33	1.25893e-31	UTR3	ENSSSCT00000005864	ENSSSCG00000005325	chr1	236551434	236584376	TMEM8B	transmembrane protein 8B [Source:HGNC Symbol;Acc:HGNC:21427]	GO:0005886(plasma membrane);GO:0016020(membrane);GO:0016021(integral component of membrane)	NA
chr1	236676049	236676277	229	+	3.52356	0.000223872	0.0011749	exonic	ENSSSCT00000091827	ENSSSCG00000058329	chr1	236676050	236676277	SPAAR	small regulatory polypeptide of amino acid response [Source:HGNC Symbol;Acc:HGNC:27244]	GO:0016020(membrane);GO:0016021(integral component of membrane);GO:0031902(late endosome membrane);GO:0043416(regulation of skeletal muscle tissue regeneration);GO:0046611(lysosomal proton-transporting V-type ATPase complex);GO:0071230(cellular response to amino acid stimulus);GO:1904262(negative regulation of TORC1 signaling);GO:1905103(integral component of lysosomal membrane)	NA
chr1	236896223	236897259	1037	+	3.52356	0.00295121	0.0131826	UTR3	ENSSSCT00000005877	ENSSSCG00000005338	chr1	236821414	236898276	RECK	reversion inducing cysteine rich protein with kazal motifs [Source:VGNC Symbol;Acc:VGNC:92194]	GO:0001955(blood vessel maturation);GO:0002040(sprouting angiogenesis);GO:0004866(endopeptidase inhibitor activity);GO:0005886(plasma membrane);GO:0007566(embryo implantation);GO:0008191(metalloendopeptidase inhibitor activity);GO:0017147(Wnt-protein binding);GO:0030198(extracellular matrix organization);GO:0030336(negative regulation of cell migration);GO:0035115(embryonic forelimb morphogenesis…	05206(MicroRNAs in cancer)
chr1	236919937	236926456	6520	+	1.53107	3.16228e-15	3.16228e-14	UTR5	ENSSSCT00000062232	ENSSSCG00000031236	chr1	236919879	236943823	GLIPR2	GLI pathosis related 2 [Source:VGNC Symbol;Acc:VGNC:98023]	GO:0000139(Golgi membrane);GO:0005576(extracellular region);GO:0005615(extracellular space);GO:0010634(positive regulation of epithelial cell migration);GO:0010718(positive regulation of epithelial to mesenchymal transition);GO:0042803(protein homodimerization activity);GO:0070374(positive regulation of ERK1 and ERK2 cascade)	NA
chr1	236942399	236942785	387	+	2.59932	1.58489e-21	1.99526e-20	UTR3	ENSSSCT00000062232	ENSSSCG00000031236	chr1	236919879	236943823	GLIPR2	GLI pathosis related 2 [Source:VGNC Symbol;Acc:VGNC:98023]	GO:0000139(Golgi membrane);GO:0005576(extracellular region);GO:0005615(extracellular space);GO:0010634(positive regulation of epithelial cell migration);GO:0010718(positive regulation of epithelial to mesenchymal transition);GO:0042803(protein homodimerization activity);GO:0070374(positive regulation of ERK1 and ERK2 cascade)	NA
chr1	236948635	236949714	1080	+	2.7866	0.0416869	0.568853	exonic	ENSSSCT00000005879	ENSSSCG00000005340	chr1	236948636	236950402	CCIN	calicin [Source:VGNC Symbol;Acc:VGNC:86333]	GO:0007420(brain development);GO:0015629(actin cytoskeleton);GO:0030036(actin cytoskeleton organization);GO:0032839(dendrite cytoplasm);GO:0051015(actin filament binding)	NA
chr1	236949802	236950402	601	+	3.36457	0.0057544	0.0954993	exonic	ENSSSCT00000005879	ENSSSCG00000005340	chr1	236948636	236950402	CCIN	calicin [Source:VGNC Symbol;Acc:VGNC:86333]	GO:0007420(brain development);GO:0015629(actin cytoskeleton);GO:0030036(actin cytoskeleton organization);GO:0032839(dendrite cytoplasm);GO:0051015(actin filament binding)	NA
chr1	236971504	236971714	211	+	0.565597	3.98107e-05	0.000234423	UTR5	ENSSSCT00000041881	ENSSSCG00000037131	chr1	236971505	237001731	CLTA	clathrin light chain A [Source:VGNC Symbol;Acc:VGNC:86787]	GO:0005198(structural molecule activity);GO:0005886(plasma membrane);GO:0005905(clathrin-coated pit);GO:0006886(intracellular protein transport);GO:0016020(membrane);GO:0016192(vesicle-mediated transport);GO:0030118(clathrin coat);GO:0030125(clathrin vesicle coat);GO:0030130(clathrin coat of trans-Golgi network vesicle);GO:0030132(clathrin coat of coated pit);GO:0030659(cytoplasmic vesicle membra…	04142(Lysosome);04144(Endocytosis);04721(Synaptic vesicle cycle);04961(Endocrine and other factor-regulated calcium reabsorption);05016(Huntington disease);05100(Bacterial invasion of epithelial cells)
chr1	237000536	237001044	509	+	2.29866	3.98107e-12	3.16228e-11	UTR3	ENSSSCT00000041881	ENSSSCG00000037131	chr1	236971505	237001731	CLTA	clathrin light chain A [Source:VGNC Symbol;Acc:VGNC:86787]	GO:0005198(structural molecule activity);GO:0005886(plasma membrane);GO:0005905(clathrin-coated pit);GO:0006886(intracellular protein transport);GO:0016020(membrane);GO:0016192(vesicle-mediated transport);GO:0030118(clathrin coat);GO:0030125(clathrin vesicle coat);GO:0030130(clathrin coat of trans-Golgi network vesicle);GO:0030132(clathrin coat of coated pit);GO:0030659(cytoplasmic vesicle membra…	04142(Lysosome);04144(Endocytosis);04721(Synaptic vesicle cycle);04961(Endocrine and other factor-regulated calcium reabsorption);05016(Huntington disease);05100(Bacterial invasion of epithelial cells)
chr1	237317190	237331066	13877	+	2.0072	0.0363078	0.133968	UTR5	ENSSSCT00000005883	ENSSSCG00000005344	chr1	237317191	237431589	MELK	maternal embryonic leucine zipper kinase [Source:VGNC Symbol;Acc:VGNC:90137]	GO:0000166(nucleotide binding);GO:0004672(protein kinase activity);GO:0004674(protein serine/threonine kinase activity);GO:0004712(protein serine/threonine/tyrosine kinase activity);GO:0004715(non-membrane spanning protein tyrosine kinase activity);GO:0005509(calcium ion binding);GO:0005524(ATP binding);GO:0005737(cytoplasm);GO:0005886(plasma membrane);GO:0005938(cell cortex);GO:0006468(protein p…	NA
chr1	237820793	237826093	5301	+	4.32912	4.16869e-10	3.46737e-09	UTR5	ENSSSCT00000005885	ENSSSCG00000005346	chr1	237820363	238068305	ZCCHC7	zinc finger CCHC-type containing 7 [Source:VGNC Symbol;Acc:VGNC:95111]	GO:0003676(nucleic acid binding);GO:0005730(nucleolus);GO:0005829(cytosol);GO:0008270(zinc ion binding)	03018(RNA degradation)
chr1	238058748	238067295	8548	+	2.24489	2.29087e-10	1.94984e-09	exonic	ENSSSCT00000005885	ENSSSCG00000005346	chr1	237820363	238068305	ZCCHC7	zinc finger CCHC-type containing 7 [Source:VGNC Symbol;Acc:VGNC:95111]	GO:0003676(nucleic acid binding);GO:0005730(nucleolus);GO:0005829(cytosol);GO:0008270(zinc ion binding)	03018(RNA degradation)
chr1	238068096	238068305	210	+	3.00899	0.0186209	0.0724436	UTR3	ENSSSCT00000005885	ENSSSCG00000005346	chr1	237820363	238068305	ZCCHC7	zinc finger CCHC-type containing 7 [Source:VGNC Symbol;Acc:VGNC:95111]	GO:0003676(nucleic acid binding);GO:0005730(nucleolus);GO:0005829(cytosol);GO:0008270(zinc ion binding)	03018(RNA degradation)
chr1	238151399	238151995	597	+	2.20163	1.54882e-05	9.33254e-05	UTR3	ENSSSCT00000005888	ENSSSCG00000005349	chr1	238139794	238152382	GRHPR	glyoxylate and hydroxypyruvate reductase [Source:VGNC Symbol;Acc:VGNC:88669]	GO:0005737(cytoplasm);GO:0005829(cytosol);GO:0008465(glycerate dehydrogenase activity);GO:0016491(oxidoreductase activity);GO:0016616(oxidoreductase activity, acting on the CH-OH group of donors, NAD or NADP as acceptor);GO:0016618(hydroxypyruvate reductase activity);GO:0030267(glyoxylate reductase (NADP+) activity);GO:0042803(protein homodimerization activity);GO:0046487(glyoxylate metabolic pro…	00260(Glycine, serine and threonine metabolism);00620(Pyruvate metabolism);00630(Glyoxylate and dicarboxylate metabolism);01100(Metabolic pathways)
chr1	238217772	238219596	1825	+	3.52356	5.01187e-32	1e-30	UTR3	ENSSSCT00000005886	ENSSSCG00000005347	chr1	238197684	238220524	POLR1E	RNA polymerase I subunit E [Source:VGNC Symbol;Acc:VGNC:91645]	GO:0000428(DNA-directed RNA polymerase complex);GO:0001179(RNA polymerase I general transcription initiation factor binding);GO:0001188(RNA polymerase I preinitiation complex assembly);GO:0001650(fibrillar center);GO:0003677(DNA binding);GO:0005634(nucleus);GO:0005654(nucleoplasm);GO:0005730(nucleolus);GO:0005736(RNA polymerase I complex);GO:0006351(DNA-templated transcription);GO:0006362(transcr…	03020(RNA polymerase)
chr1	238504572	238510581	6010	+	4.09592	3.98107e-58	1.25893e-56	exonic	ENSSSCT00000063583	ENSSSCG00000005352	chr1	238371336	238511715	FRMPD1	FERM and PDZ domain containing 1 [Source:VGNC Symbol;Acc:VGNC:88240]	GO:0005856(cytoskeleton);GO:0005886(plasma membrane);GO:0005938(cell cortex);GO:0008277(regulation of G protein-coupled receptor signaling pathway);GO:0032991(protein-containing complex);GO:0090150(establishment of protein localization to membrane)	NA
chr1	238510729	238511715	987	+	3.72247	1e-23	1.58489e-22	UTR3	ENSSSCT00000063583	ENSSSCG00000005352	chr1	238371336	238511715	FRMPD1	FERM and PDZ domain containing 1 [Source:VGNC Symbol;Acc:VGNC:88240]	GO:0005856(cytoskeleton);GO:0005886(plasma membrane);GO:0005938(cell cortex);GO:0008277(regulation of G protein-coupled receptor signaling pathway);GO:0032991(protein-containing complex);GO:0090150(establishment of protein localization to membrane)	NA
chr1	238516057	238520172	4116	+	1.73118	1.86209e-08	1.41254e-07	UTR5	ENSSSCT00000005894	ENSSSCG00000005354	chr1	238516058	238537149	TRMT10B	tRNA methyltransferase 10B [Source:VGNC Symbol;Acc:VGNC:94443]	GO:0000049(tRNA binding);GO:0002939(tRNA N1-guanine methylation);GO:0005634(nucleus);GO:0005654(nucleoplasm);GO:0005743(mitochondrial inner membrane);GO:0005829(cytosol);GO:0008168(methyltransferase activity);GO:0009019(tRNA (guanine-N1-)-methyltransferase activity);GO:0016740(transferase activity);GO:0030488(tRNA methylation);GO:0032259(methylation);GO:0042721(TIM22 mitochondrial import inner me…	NA
chr1	238533777	238534780	1004	+	1.7866	7.24436e-08	5.24807e-07	UTR3	ENSSSCT00000005894	ENSSSCG00000005354	chr1	238516058	238537149	TRMT10B	tRNA methyltransferase 10B [Source:VGNC Symbol;Acc:VGNC:94443]	GO:0000049(tRNA binding);GO:0002939(tRNA N1-guanine methylation);GO:0005634(nucleus);GO:0005654(nucleoplasm);GO:0005743(mitochondrial inner membrane);GO:0005829(cytosol);GO:0008168(methyltransferase activity);GO:0009019(tRNA (guanine-N1-)-methyltransferase activity);GO:0016740(transferase activity);GO:0030488(tRNA methylation);GO:0032259(methylation);GO:0042721(TIM22 mitochondrial import inner me…	NA
chr1	238536188	238536759	572	+	2.07724	0.000758578	0.00371535	UTR3	ENSSSCT00000005894	ENSSSCG00000005354	chr1	238516058	238537149	TRMT10B	tRNA methyltransferase 10B [Source:VGNC Symbol;Acc:VGNC:94443]	GO:0000049(tRNA binding);GO:0002939(tRNA N1-guanine methylation);GO:0005634(nucleus);GO:0005654(nucleoplasm);GO:0005743(mitochondrial inner membrane);GO:0005829(cytosol);GO:0008168(methyltransferase activity);GO:0009019(tRNA (guanine-N1-)-methyltransferase activity);GO:0016740(transferase activity);GO:0030488(tRNA methylation);GO:0032259(methylation);GO:0042721(TIM22 mitochondrial import inner me…	NA
chr1	238622543	238628739	6197	+	3.59694	6.30957e-34	1.25893e-32	UTR3	ENSSSCT00000005896	ENSSSCG00000005356	chr1	238567611	238633462	DCAF10	DDB1 and CUL4 associated factor 10 [Source:VGNC Symbol;Acc:VGNC:87173]	GO:0080008(Cul4-RING E3 ubiquitin ligase complex)	NA
chr1	239109808	239112877	3070	+	3.03386	3.98107e-12	3.16228e-11	UTR5	ENSSSCT00000005901	ENSSSCG00000005361	chr1	239109809	239114730	ALDH1B1	aldehyde dehydrogenase 1 family member B1 [Source:VGNC Symbol;Acc:VGNC:97880]	GO:0004029(aldehyde dehydrogenase (NAD+) activity);GO:0005654(nucleoplasm);GO:0005739(mitochondrion);GO:0005829(cytosol);GO:0016491(oxidoreductase activity);GO:0016620(oxidoreductase activity, acting on the aldehyde or oxo group of donors, NAD or NADP as acceptor)	00010(Glycolysis / Gluconeogenesis);00053(Ascorbate and aldarate metabolism);00071(Fatty acid degradation);00280(Valine, leucine and isoleucine degradation);00310(Lysine degradation);00330(Arginine and proline metabolism);00340(Histidine metabolism);00380(Tryptophan metabolism);00410(beta-Alanine metabolism);00561(Glycerolipid metabolism);00620(Pyruvate metabolism);00770(Pantothenate and CoA bios…
chr1	239112936	239114730	1795	+	4.08746	6.30957e-59	2.51189e-57	UTR3	ENSSSCT00000005901	ENSSSCG00000005361	chr1	239109809	239114730	ALDH1B1	aldehyde dehydrogenase 1 family member B1 [Source:VGNC Symbol;Acc:VGNC:97880]	GO:0004029(aldehyde dehydrogenase (NAD+) activity);GO:0005654(nucleoplasm);GO:0005739(mitochondrion);GO:0005829(cytosol);GO:0016491(oxidoreductase activity);GO:0016620(oxidoreductase activity, acting on the aldehyde or oxo group of donors, NAD or NADP as acceptor)	00010(Glycolysis / Gluconeogenesis);00053(Ascorbate and aldarate metabolism);00071(Fatty acid degradation);00280(Valine, leucine and isoleucine degradation);00310(Lysine degradation);00330(Arginine and proline metabolism);00340(Histidine metabolism);00380(Tryptophan metabolism);00410(beta-Alanine metabolism);00561(Glycerolipid metabolism);00620(Pyruvate metabolism);00770(Pantothenate and CoA bios…
chr1	239300846	239305234	4389	+	0.613532	0.030903	0.114815	exonic	ENSSSCT00000101952	ENSSSCG00000053078	chr1	239271916	239368550	TDRD7	tudor domain containing 7 [Source:HGNC Symbol;Acc:HGNC:30831]	GO:0002089(lens morphogenesis in camera-type eye);GO:0003723(RNA binding);GO:0003729(mRNA binding);GO:0005737(cytoplasm);GO:0010608(post-transcriptional regulation of gene expression);GO:0035770(ribonucleoprotein granule);GO:0070306(lens fiber cell differentiation)	NA
chr1	239321511	239341644	20134	+	3.2854	1.25893e-44	3.98107e-43	exonic	ENSSSCT00000101952	ENSSSCG00000053078	chr1	239271916	239368550	TDRD7	tudor domain containing 7 [Source:HGNC Symbol;Acc:HGNC:30831]	GO:0002089(lens morphogenesis in camera-type eye);GO:0003723(RNA binding);GO:0003729(mRNA binding);GO:0005737(cytoplasm);GO:0010608(post-transcriptional regulation of gene expression);GO:0035770(ribonucleoprotein granule);GO:0070306(lens fiber cell differentiation)	NA
chr1	239358876	239361335	2460	+	1.90689	1.25893e-22	1.58489e-21	exonic	ENSSSCT00000101952	ENSSSCG00000053078	chr1	239271916	239368550	TDRD7	tudor domain containing 7 [Source:HGNC Symbol;Acc:HGNC:30831]	GO:0002089(lens morphogenesis in camera-type eye);GO:0003723(RNA binding);GO:0003729(mRNA binding);GO:0005737(cytoplasm);GO:0010608(post-transcriptional regulation of gene expression);GO:0035770(ribonucleoprotein granule);GO:0070306(lens fiber cell differentiation)	NA
chr1	239368251	239368550	300	+	1.65992	0.0323594	0.120226	UTR3	ENSSSCT00000101952	ENSSSCG00000053078	chr1	239271916	239368550	TDRD7	tudor domain containing 7 [Source:HGNC Symbol;Acc:HGNC:30831]	GO:0002089(lens morphogenesis in camera-type eye);GO:0003723(RNA binding);GO:0003729(mRNA binding);GO:0005737(cytoplasm);GO:0010608(post-transcriptional regulation of gene expression);GO:0035770(ribonucleoprotein granule);GO:0070306(lens fiber cell differentiation)	NA
chr1	239455887	239466831	10945	+	2.34767	8.31764e-06	5.12861e-05	UTR3	ENSSSCT00000037726	ENSSSCG00000063066	chr1	239396097	239467758	TMOD1	tropomodulin 1 [Source:HGNC Symbol;Acc:HGNC:11871]	GO:0003779(actin binding);GO:0005523(tropomyosin binding);GO:0005856(cytoskeleton);GO:0005865(striated muscle thin filament);GO:0005884(actin filament);GO:0006936(muscle contraction);GO:0007015(actin filament organization);GO:0008180(COP9 signalosome);GO:0008344(adult locomotory behavior);GO:0016020(membrane);GO:0030016(myofibril);GO:0030017(sarcomere);GO:0030239(myofibril assembly);GO:0030863(co…	NA
chr1	239533609	239534328	720	+	2.65992	0.00147911	0.00691831	UTR3	ENSSSCT00000005906	ENSSSCG00000005366	chr1	239492721	239535825	NCBP1	nuclear cap binding protein subunit 1 [Source:VGNC Symbol;Acc:VGNC:90603]	GO:0000184(nuclear-transcribed mRNA catabolic process, nonsense-mediated decay);GO:0000245(spliceosomal complex assembly);GO:0000339(RNA cap binding);GO:0000340(RNA 7-methylguanosine cap binding);GO:0003723(RNA binding);GO:0003729(mRNA binding);GO:0005634(nucleus);GO:0005654(nucleoplasm);GO:0005737(cytoplasm);GO:0005739(mitochondrion);GO:0005829(cytosol);GO:0005845(mRNA cap binding complex);GO:00…	03013(RNA transport);03015(mRNA surveillance pathway);03040(Spliceosome);05014(Amyotrophic lateral sclerosis)
chr1	239727854	239728976	1123	+	3.36457	0.00549541	0.0234423	exonic	ENSSSCT00000005909	ENSSSCG00000005369	chr1	239727855	239728976	FOXE1	forkhead box E1 [Source:VGNC Symbol;Acc:VGNC:88202]	GO:0000978(RNA polymerase II cis-regulatory region sequence-specific DNA binding);GO:0000981(DNA-binding transcription factor activity, RNA polymerase II-specific);GO:0003677(DNA binding);GO:0003700(DNA-binding transcription factor activity);GO:0005634(nucleus);GO:0006355(regulation of DNA-templated transcription);GO:0006357(regulation of transcription by RNA polymerase II);GO:0006590(thyroid hor…	NA
chr1	239842066	239842157	92	+	1.33914	0.040738	0.148594	UTR5	ENSSSCT00000005912	ENSSSCG00000062892	chr1	239842067	239868403	ANP32B	acidic nuclear phosphoprotein 32 family member B [Source:HGNC Symbol;Acc:HGNC:16677]	GO:0001944(vasculature development);GO:0005634(nucleus);GO:0005654(nucleoplasm);GO:0005730(nucleolus);GO:0005737(cytoplasm);GO:0006334(nucleosome assembly);GO:0006919(activation of cysteine-type endopeptidase activity involved in apoptotic process);GO:0021591(ventricular system development);GO:0042393(histone binding);GO:0045596(negative regulation of cell differentiation);GO:0046827(positive reg…	NA
chr1	239862255	239868193	5939	+	2.42223	0	0	UTR3	ENSSSCT00000005912	ENSSSCG00000062892	chr1	239842067	239868403	ANP32B	acidic nuclear phosphoprotein 32 family member B [Source:HGNC Symbol;Acc:HGNC:16677]	GO:0001944(vasculature development);GO:0005634(nucleus);GO:0005654(nucleoplasm);GO:0005730(nucleolus);GO:0005737(cytoplasm);GO:0006334(nucleosome assembly);GO:0006919(activation of cysteine-type endopeptidase activity involved in apoptotic process);GO:0021591(ventricular system development);GO:0042393(histone binding);GO:0045596(negative regulation of cell differentiation);GO:0046827(positive reg…	NA
chr1	239881875	239882026	152	+	0.879706	0.0018197	0.00851138	UTR5	ENSSSCT00000044227	ENSSSCG00000005373	chr1	239881876	239919251	NANS	N-acetylneuraminate synthase [Source:NCBI gene (formerly Entrezgene);Acc:100155883]	GO:0005829(cytosol);GO:0016051(carbohydrate biosynthetic process);GO:0047444(N-acylneuraminate-9-phosphate synthase activity)	00520(Amino sugar and nucleotide sugar metabolism);01100(Metabolic pathways)
chr1	239918562	239919072	511	+	3.65535	0.000891251	0.00436516	UTR3	ENSSSCT00000055524	ENSSSCG00000005373	chr1	239881876	239919251	NANS	N-acetylneuraminate synthase [Source:NCBI gene (formerly Entrezgene);Acc:100155883]	GO:0005829(cytosol);GO:0016051(carbohydrate biosynthetic process);GO:0047444(N-acylneuraminate-9-phosphate synthase activity)	00520(Amino sugar and nucleotide sugar metabolism);01100(Metabolic pathways)
chr1	240639248	240639548	301	+	2.34767	8.91251e-06	5.49541e-05	UTR3	ENSSSCT00000005919	ENSSSCG00000005379	chr1	240595394	240640563	GALNT12	polypeptide N-acetylgalactosaminyltransferase 12 [Source:VGNC Symbol;Acc:VGNC:88329]	GO:0000139(Golgi membrane);GO:0004653(polypeptide N-acetylgalactosaminyltransferase activity);GO:0005794(Golgi apparatus);GO:0006486(protein glycosylation);GO:0016020(membrane);GO:0016021(integral component of membrane);GO:0016740(transferase activity);GO:0016757(glycosyltransferase activity);GO:0030246(carbohydrate binding)	00512(Mucin type O-glycan biosynthesis);00514(Other types of O-glycan biosynthesis);01100(Metabolic pathways)
chr1	240910868	240914617	3750	+	2.39506	1.99526e-15	1.99526e-14	UTR3	ENSSSCT00000064097	ENSSSCG00000005382	chr1	240860156	240918528	TGFBR1	transforming growth factor beta receptor 1 [Source:VGNC Symbol;Acc:VGNC:98368]	GO:0000166(nucleotide binding);GO:0001501(skeletal system development);GO:0001525(angiogenesis);GO:0001701(in utero embryonic development);GO:0001822(kidney development);GO:0001824(blastocyst development);GO:0001837(epithelial to mesenchymal transition);GO:0001935(endothelial cell proliferation);GO:0001937(negative regulation of endothelial cell proliferation);GO:0002088(lens development in camer…	04010(MAPK signaling pathway);04060(Cytokine-cytokine receptor interaction);04068(FoxO signaling pathway);04144(Endocytosis);04218(Cellular senescence);04350(TGF-beta signaling pathway);04371(Apelin signaling pathway);04380(Osteoclast differentiation);04390(Hippo signaling pathway);04520(Adherens junction);04659(Th17 cell differentiation);04926(Relaxin signaling pathway);04933(AGE-RAGE signaling …
chr1	240972570	240974080	1511	+	4.52356	2.45471e-06	1.62181e-05	ncRNA_exonic	ENSSSCT00000080740	ENSSSCG00000042369	chr1	240972571	240979148	ENSSSCG00000042369	NA	NA	NA
chr1	240974408	240974709	302	+	3.52356	0.00295121	0.0131826	ncRNA_exonic	ENSSSCT00000080740	ENSSSCG00000042369	chr1	240972571	240979148	ENSSSCG00000042369	NA	NA	NA
chr1	241657505	241699106	41602	+	2.70487	9.77237e-05	0.000537032	UTR5	ENSSSCT00000005928	ENSSSCG00000005386	chr1	241657506	241765783	STX17	syntaxin 17 [Source:VGNC Symbol;Acc:VGNC:93587]	GO:0000149(SNARE binding);GO:0000421(autophagosome membrane);GO:0005484(SNAP receptor activity);GO:0005737(cytoplasm);GO:0005739(mitochondrion);GO:0005776(autophagosome);GO:0005789(endoplasmic reticulum membrane);GO:0005793(endoplasmic reticulum-Golgi intermediate compartment);GO:0005886(plasma membrane);GO:0006886(intracellular protein transport);GO:0006887(exocytosis);GO:0006888(endoplasmic ret…	04130(SNARE interactions in vesicular transport);04140(Autophagy - animal)
chr1	241743816	241761614	17799	+	4.04439	1.58489e-50	5.01187e-49	UTR3	ENSSSCT00000005928	ENSSSCG00000005386	chr1	241657506	241765783	STX17	syntaxin 17 [Source:VGNC Symbol;Acc:VGNC:93587]	GO:0000149(SNARE binding);GO:0000421(autophagosome membrane);GO:0005484(SNAP receptor activity);GO:0005737(cytoplasm);GO:0005739(mitochondrion);GO:0005776(autophagosome);GO:0005789(endoplasmic reticulum membrane);GO:0005793(endoplasmic reticulum-Golgi intermediate compartment);GO:0005886(plasma membrane);GO:0006886(intracellular protein transport);GO:0006887(exocytosis);GO:0006888(endoplasmic ret…	04130(SNARE interactions in vesicular transport);04140(Autophagy - animal)
chr1	241897763	241901213	3451	+	1.68706	0.0057544	0.0245471	UTR5	ENSSSCT00000053276	ENSSSCG00000005388	chr1	241897764	242059050	INVS	inversin [Source:VGNC Symbol;Acc:VGNC:89171]	GO:0090090(negative regulation of canonical Wnt signaling pathway)	04310(Wnt signaling pathway)
chr1	242004159	242051045	46887	+	4.20945	3.98107e-48	1.25893e-46	exonic	ENSSSCT00000005931	ENSSSCG00000005388	chr1	241897764	242059050	INVS	inversin [Source:VGNC Symbol;Acc:VGNC:89171]	GO:0090090(negative regulation of canonical Wnt signaling pathway)	04310(Wnt signaling pathway)
chr1	242051163	242052070	908	+	1.02148	0.00169824	0.00794328	exonic	ENSSSCT00000005931	ENSSSCG00000005388	chr1	241897764	242059050	INVS	inversin [Source:VGNC Symbol;Acc:VGNC:89171]	GO:0090090(negative regulation of canonical Wnt signaling pathway)	04310(Wnt signaling pathway)
chr1	242169471	242194293	24823	+	3.89724	3.16228e-41	7.94328e-40	UTR3	ENSSSCT00000005933	ENSSSCG00000055769	chr1	242169472	242194863	MSANTD3	Myb/SANT DNA binding domain containing 3 [Source:HGNC Symbol;Acc:HGNC:23370]	GO:0003677(DNA binding)	NA
chr1	243106973	243107273	301	+	3.36457	0.0057544	0.0416869	UTR5	ENSSSCT00000039074	ENSSSCG00000034239	chr1	243106974	243118344	ZNF189	zinc finger protein 189 [Source:VGNC Symbol;Acc:VGNC:103205]	GO:0000978(RNA polymerase II cis-regulatory region sequence-specific DNA binding);GO:0000981(DNA-binding transcription factor activity, RNA polymerase II-specific);GO:0005634(nucleus);GO:0006355(regulation of DNA-templated transcription);GO:0006357(regulation of transcription by RNA polymerase II);GO:0046872(metal ion binding)	05168(Herpes simplex virus 1 infection)
chr1	243108109	243116762	8654	+	3.10769	6.30957e-16	7.94328e-15	exonic	ENSSSCT00000039074	ENSSSCG00000034239	chr1	243106974	243118344	ZNF189	zinc finger protein 189 [Source:VGNC Symbol;Acc:VGNC:103205]	GO:0000978(RNA polymerase II cis-regulatory region sequence-specific DNA binding);GO:0000981(DNA-binding transcription factor activity, RNA polymerase II-specific);GO:0005634(nucleus);GO:0006355(regulation of DNA-templated transcription);GO:0006357(regulation of transcription by RNA polymerase II);GO:0046872(metal ion binding)	05168(Herpes simplex virus 1 infection)
chr1	243246322	243248932	2611	+	2.33628	7.94328e-24	1.25893e-22	exonic	ENSSSCT00000024274	ENSSSCG00000005399	chr1	243225924	243254446	RNF20	ring finger protein 20 [Source:VGNC Symbol;Acc:VGNC:92378]	GO:0000151(ubiquitin ligase complex);GO:0000209(protein polyubiquitination);GO:0002039(p53 binding);GO:0003682(chromatin binding);GO:0003713(transcription coactivator activity);GO:0003730(mRNA 3'-UTR binding);GO:0004842(ubiquitin-protein transferase activity);GO:0005634(nucleus);GO:0005654(nucleoplasm);GO:0005730(nucleolus);GO:0006325(chromatin organization);GO:0006355(regulation of DNA-templated…	NA
chr1	243253398	243253818	421	+	2.76977	1e-16	1e-15	UTR3	ENSSSCT00000024274	ENSSSCG00000005399	chr1	243225924	243254446	RNF20	ring finger protein 20 [Source:VGNC Symbol;Acc:VGNC:92378]	GO:0000151(ubiquitin ligase complex);GO:0000209(protein polyubiquitination);GO:0002039(p53 binding);GO:0003682(chromatin binding);GO:0003713(transcription coactivator activity);GO:0003730(mRNA 3'-UTR binding);GO:0004842(ubiquitin-protein transferase activity);GO:0005634(nucleus);GO:0005654(nucleoplasm);GO:0005730(nucleolus);GO:0006325(chromatin organization);GO:0006355(regulation of DNA-templated…	NA
chr1	243254206	243254446	241	+	1.61824	0.00316228	0.0138038	UTR3	ENSSSCT00000024274	ENSSSCG00000005399	chr1	243225924	243254446	RNF20	ring finger protein 20 [Source:VGNC Symbol;Acc:VGNC:92378]	GO:0000151(ubiquitin ligase complex);GO:0000209(protein polyubiquitination);GO:0002039(p53 binding);GO:0003682(chromatin binding);GO:0003713(transcription coactivator activity);GO:0003730(mRNA 3'-UTR binding);GO:0004842(ubiquitin-protein transferase activity);GO:0005634(nucleus);GO:0005654(nucleoplasm);GO:0005730(nucleolus);GO:0006325(chromatin organization);GO:0006355(regulation of DNA-templated…	NA
chr1	245417668	245424873	7206	+	3.04614	1.99526e-16	2.51189e-15	exonic	ENSSSCT00000005946	ENSSSCG00000005403	chr1	245410147	245475929	SMC2	structural maintenance of chromosomes 2 [Source:VGNC Symbol;Acc:VGNC:93238]	GO:0000228(nuclear chromosome);GO:0000785(chromatin);GO:0000793(condensed chromosome);GO:0000794(condensed nuclear chromosome);GO:0000796(condensin complex);GO:0003682(chromatin binding);GO:0003697(single-stranded DNA binding);GO:0005524(ATP binding);GO:0005634(nucleus);GO:0005654(nucleoplasm);GO:0005694(chromosome);GO:0005730(nucleolus);GO:0005737(cytoplasm);GO:0007049(cell cycle);GO:0007076(mit…	NA
chr1	245429521	245443380	13860	+	2.23266	1.58489e-13	1.58489e-12	exonic	ENSSSCT00000005946	ENSSSCG00000005403	chr1	245410147	245475929	SMC2	structural maintenance of chromosomes 2 [Source:VGNC Symbol;Acc:VGNC:93238]	GO:0000228(nuclear chromosome);GO:0000785(chromatin);GO:0000793(condensed chromosome);GO:0000794(condensed nuclear chromosome);GO:0000796(condensin complex);GO:0003682(chromatin binding);GO:0003697(single-stranded DNA binding);GO:0005524(ATP binding);GO:0005634(nucleus);GO:0005654(nucleoplasm);GO:0005694(chromosome);GO:0005730(nucleolus);GO:0005737(cytoplasm);GO:0007049(cell cycle);GO:0007076(mit…	NA
chr1	245457252	245457492	241	+	2.52356	0.00147911	0.00691831	UTR3	ENSSSCT00000005946	ENSSSCG00000005403	chr1	245410147	245475929	SMC2	structural maintenance of chromosomes 2 [Source:VGNC Symbol;Acc:VGNC:93238]	GO:0000228(nuclear chromosome);GO:0000785(chromatin);GO:0000793(condensed chromosome);GO:0000794(condensed nuclear chromosome);GO:0000796(condensin complex);GO:0003682(chromatin binding);GO:0003697(single-stranded DNA binding);GO:0005524(ATP binding);GO:0005634(nucleus);GO:0005654(nucleoplasm);GO:0005694(chromosome);GO:0005730(nucleolus);GO:0005737(cytoplasm);GO:0007049(cell cycle);GO:0007076(mit…	NA
chr1	246714167	246760514	46348	+	2.62994	1e-165	1e-163	UTR3	ENSSSCT00000033835	ENSSSCG00000005425	chr1	246548497	246760514	SLC44A1	solute carrier family 44 member 1 [Source:VGNC Symbol;Acc:VGNC:93118]	GO:0005654(nucleoplasm);GO:0005739(mitochondrion);GO:0005829(cytosol);GO:0005886(plasma membrane);GO:0015101(organic cation transmembrane transporter activity);GO:0015220(choline transmembrane transporter activity);GO:0015695(organic cation transport);GO:0015871(choline transport);GO:0016020(membrane);GO:0016021(integral component of membrane);GO:0022857(transmembrane transporter activity);GO:005…	05231(Choline metabolism in cancer)
chr1	246913390	246913689	300	+	0.757023	0.040738	0.148936	UTR3	ENSSSCT00000038218	ENSSSCG00000005426	chr1	246866709	246916643	FKTN	fibronectin type III and SPRY domain containing 1 like [Source:VGNC Symbol;Acc:VGNC:88252]	GO:0000139(Golgi membrane);GO:0005634(nucleus);GO:0005783(endoplasmic reticulum);GO:0005794(Golgi apparatus);GO:0005801(cis-Golgi network);GO:0006486(protein glycosylation);GO:0006493(protein O-linked glycosylation);GO:0008285(negative regulation of cell population proliferation);GO:0016780(phosphotransferase activity, for other substituted phosphate groups);GO:0030173(integral component of Golgi…	NA
chr1	247023501	247023712	212	+	1.86394	0.0025704	0.0114815	UTR3	ENSSSCT00000065412	ENSSSCG00000039896	chr1	246973436	247027527	TMEM38B	transmembrane protein 38B [Source:VGNC Symbol;Acc:VGNC:94175]	GO:0001503(ossification);GO:0005267(potassium channel activity);GO:0005783(endoplasmic reticulum);GO:0006811(ion transport);GO:0007029(endoplasmic reticulum organization);GO:0008654(phospholipid biosynthetic process);GO:0010881(regulation of cardiac muscle contraction by regulation of the release of sequestered calcium ion);GO:0014808(release of sequestered calcium ion into cytosol by sarcoplasmi…	NA
chr1	248031630	248032261	632	+	2.7866	0.0416869	0.568853	UTR5	ENSSSCT00000053639	ENSSSCG00000031592	chr1	248031631	248179784	ZNF462	zinc finger protein 462 [Source:VGNC Symbol;Acc:VGNC:95244]	GO:0005634(nucleus);GO:0006325(chromatin organization);GO:0010468(regulation of gene expression);GO:0043392(negative regulation of DNA binding);GO:0045944(positive regulation of transcription by RNA polymerase II)	NA
chr1	248032380	248032590	211	+	2.20163	0.00851138	0.0354813	UTR5	ENSSSCT00000053639	ENSSSCG00000031592	chr1	248031631	248179784	ZNF462	zinc finger protein 462 [Source:VGNC Symbol;Acc:VGNC:95244]	GO:0005634(nucleus);GO:0006325(chromatin organization);GO:0010468(regulation of gene expression);GO:0043392(negative regulation of DNA binding);GO:0045944(positive regulation of transcription by RNA polymerase II)	NA
chr1	248095043	248095584	542	+	3.17153	5.01187e-14	5.01187e-13	exonic	ENSSSCT00000051400	ENSSSCG00000031592	chr1	248031631	248179784	ZNF462	zinc finger protein 462 [Source:VGNC Symbol;Acc:VGNC:95244]	GO:0005634(nucleus);GO:0006325(chromatin organization);GO:0010468(regulation of gene expression);GO:0043392(negative regulation of DNA binding);GO:0045944(positive regulation of transcription by RNA polymerase II)	NA
chr1	248095733	248096513	781	+	3.89724	5.88844e-05	0.000331131	exonic	ENSSSCT00000051400	ENSSSCG00000031592	chr1	248031631	248179784	ZNF462	zinc finger protein 462 [Source:VGNC Symbol;Acc:VGNC:95244]	GO:0005634(nucleus);GO:0006325(chromatin organization);GO:0010468(regulation of gene expression);GO:0043392(negative regulation of DNA binding);GO:0045944(positive regulation of transcription by RNA polymerase II)	NA
chr1	248098461	248099589	1129	+	3.36457	5.88844e-05	0.000331131	exonic	ENSSSCT00000051400	ENSSSCG00000031592	chr1	248031631	248179784	ZNF462	zinc finger protein 462 [Source:VGNC Symbol;Acc:VGNC:95244]	GO:0005634(nucleus);GO:0006325(chromatin organization);GO:0010468(regulation of gene expression);GO:0043392(negative regulation of DNA binding);GO:0045944(positive regulation of transcription by RNA polymerase II)	NA
chr1	248157493	248178177	20685	+	2.52356	0.00851138	0.0354813	UTR3	ENSSSCT00000051400	ENSSSCG00000031592	chr1	248031631	248179784	ZNF462	zinc finger protein 462 [Source:VGNC Symbol;Acc:VGNC:95244]	GO:0005634(nucleus);GO:0006325(chromatin organization);GO:0010468(regulation of gene expression);GO:0043392(negative regulation of DNA binding);GO:0045944(positive regulation of transcription by RNA polymerase II)	NA
chr1	248178236	248179784	1549	+	4.26303	7.94328e-14	7.94328e-13	UTR3	ENSSSCT00000051400	ENSSSCG00000031592	chr1	248031631	248179784	ZNF462	zinc finger protein 462 [Source:VGNC Symbol;Acc:VGNC:95244]	GO:0005634(nucleus);GO:0006325(chromatin organization);GO:0010468(regulation of gene expression);GO:0043392(negative regulation of DNA binding);GO:0045944(positive regulation of transcription by RNA polymerase II)	NA
chr1	248485325	248492629	7305	+	2.45943	1e-122	1e-120	UTR3	ENSSSCT00000005980	ENSSSCG00000005436	chr1	248448265	248493647	RAD23B	RAD23 homolog B, nucleotide excision repair protein [Source:VGNC Symbol;Acc:VGNC:103160]	GO:0000976(transcription cis-regulatory region binding);GO:0000978(RNA polymerase II cis-regulatory region sequence-specific DNA binding);GO:0003684(damaged DNA binding);GO:0005634(nucleus);GO:0005654(nucleoplasm);GO:0005737(cytoplasm);GO:0005829(cytosol);GO:0006281(DNA repair);GO:0006289(nucleotide-excision repair);GO:0006974(cellular response to DNA damage stimulus);GO:0007283(spermatogenesis);…	03420(Nucleotide excision repair);04141(Protein processing in endoplasmic reticulum)
chr1	248492928	248493108	181	+	1.18269	3.16228e-05	0.000186209	UTR3	ENSSSCT00000094640	ENSSSCG00000005436	chr1	248448265	248493647	RAD23B	RAD23 homolog B, nucleotide excision repair protein [Source:VGNC Symbol;Acc:VGNC:103160]	GO:0000976(transcription cis-regulatory region binding);GO:0000978(RNA polymerase II cis-regulatory region sequence-specific DNA binding);GO:0003684(damaged DNA binding);GO:0005634(nucleus);GO:0005654(nucleoplasm);GO:0005737(cytoplasm);GO:0005829(cytosol);GO:0006281(DNA repair);GO:0006289(nucleotide-excision repair);GO:0006974(cellular response to DNA damage stimulus);GO:0007283(spermatogenesis);…	03420(Nucleotide excision repair);04141(Protein processing in endoplasmic reticulum)
chr1	248493436	248493647	212	+	1.72683	0.00109648	0.00537032	UTR3	ENSSSCT00000094640	ENSSSCG00000005436	chr1	248448265	248493647	RAD23B	RAD23 homolog B, nucleotide excision repair protein [Source:VGNC Symbol;Acc:VGNC:103160]	GO:0000976(transcription cis-regulatory region binding);GO:0000978(RNA polymerase II cis-regulatory region sequence-specific DNA binding);GO:0003684(damaged DNA binding);GO:0005634(nucleus);GO:0005654(nucleoplasm);GO:0005737(cytoplasm);GO:0005829(cytosol);GO:0006281(DNA repair);GO:0006289(nucleotide-excision repair);GO:0006974(cellular response to DNA damage stimulus);GO:0007283(spermatogenesis);…	03420(Nucleotide excision repair);04141(Protein processing in endoplasmic reticulum)
chr1	251154835	251155166	332	+	3.20163	0.0112202	0.0758578	exonic	ENSSSCT00000005995	ENSSSCG00000033120	chr1	250680942	251190244	PALM2AKAP2	PALM2-AKAP2 fusion [Source:NCBI gene (formerly Entrezgene);Acc:100152369]	GO:0007015(actin filament organization);GO:0007178(transmembrane receptor protein serine/threonine kinase signaling pathway);GO:0008104(protein localization);GO:0008360(regulation of cell shape);GO:0016020(membrane);GO:0051018(protein kinase A binding)	NA
chr1	251155315	251156696	1382	+	3.44626	3.01995e-05	0.00017378	exonic	ENSSSCT00000005995	ENSSSCG00000033120	chr1	250680942	251190244	PALM2AKAP2	PALM2-AKAP2 fusion [Source:NCBI gene (formerly Entrezgene);Acc:100152369]	GO:0007015(actin filament organization);GO:0007178(transmembrane receptor protein serine/threonine kinase signaling pathway);GO:0008104(protein localization);GO:0008360(regulation of cell shape);GO:0016020(membrane);GO:0051018(protein kinase A binding)	NA
chr1	251157242	251187305	30064	+	4.27053	3.98107e-18	5.01187e-17	UTR3	ENSSSCT00000005995	ENSSSCG00000033120	chr1	250680942	251190244	PALM2AKAP2	PALM2-AKAP2 fusion [Source:NCBI gene (formerly Entrezgene);Acc:100152369]	GO:0007015(actin filament organization);GO:0007178(transmembrane receptor protein serine/threonine kinase signaling pathway);GO:0008104(protein localization);GO:0008360(regulation of cell shape);GO:0016020(membrane);GO:0051018(protein kinase A binding)	NA
chr1	251187454	251188504	1051	+	2.52356	0.00147911	0.00691831	UTR3	ENSSSCT00000059579	ENSSSCG00000033120	chr1	250680942	251190244	PALM2AKAP2	PALM2-AKAP2 fusion [Source:NCBI gene (formerly Entrezgene);Acc:100152369]	GO:0007015(actin filament organization);GO:0007178(transmembrane receptor protein serine/threonine kinase signaling pathway);GO:0008104(protein localization);GO:0008360(regulation of cell shape);GO:0016020(membrane);GO:0051018(protein kinase A binding)	NA
chr1	251188683	251189014	332	+	1.46467	0.0102329	0.0416869	UTR3	ENSSSCT00000059579	ENSSSCG00000033120	chr1	250680942	251190244	PALM2AKAP2	PALM2-AKAP2 fusion [Source:NCBI gene (formerly Entrezgene);Acc:100152369]	GO:0007015(actin filament organization);GO:0007178(transmembrane receptor protein serine/threonine kinase signaling pathway);GO:0008104(protein localization);GO:0008360(regulation of cell shape);GO:0016020(membrane);GO:0051018(protein kinase A binding)	NA
chr1	251189793	251190244	452	+	2.7866	0.00269153	0.0120226	UTR3	ENSSSCT00000059579	ENSSSCG00000033120	chr1	250680942	251190244	PALM2AKAP2	PALM2-AKAP2 fusion [Source:NCBI gene (formerly Entrezgene);Acc:100152369]	GO:0007015(actin filament organization);GO:0007178(transmembrane receptor protein serine/threonine kinase signaling pathway);GO:0008104(protein localization);GO:0008360(regulation of cell shape);GO:0016020(membrane);GO:0051018(protein kinase A binding)	NA
chr1	252344002	252344243	242	+	1.39506	0.0213796	0.0812831	UTR5	ENSSSCT00000050231	ENSSSCG00000037744	chr1	252342219	252373375	ZNF483	zinc finger protein 483 [Source:VGNC Symbol;Acc:VGNC:95248]	GO:0000122(negative regulation of transcription by RNA polymerase II);GO:0000977(RNA polymerase II transcription regulatory region sequence-specific DNA binding);GO:0000978(RNA polymerase II cis-regulatory region sequence-specific DNA binding);GO:0000981(DNA-binding transcription factor activity, RNA polymerase II-specific);GO:0001227(DNA-binding transcription repressor activity, RNA polymerase I…	NA
chr1	252349112	252373375	24264	+	3.00899	1.65959e-07	1.1749e-06	UTR3	ENSSSCT00000050231	ENSSSCG00000037744	chr1	252342219	252373375	ZNF483	zinc finger protein 483 [Source:VGNC Symbol;Acc:VGNC:95248]	GO:0000122(negative regulation of transcription by RNA polymerase II);GO:0000977(RNA polymerase II transcription regulatory region sequence-specific DNA binding);GO:0000978(RNA polymerase II cis-regulatory region sequence-specific DNA binding);GO:0000981(DNA-binding transcription factor activity, RNA polymerase II-specific);GO:0001227(DNA-binding transcription repressor activity, RNA polymerase I…	NA
chr1	252394807	252395461	655	+	2.01792	2.23872e-09	1.77828e-08	UTR5	ENSSSCT00000071107	ENSSSCG00000042365	chr1	252394808	252402056	ENSSSCG00000042365	NA	GO:0016020(membrane);GO:0016021(integral component of membrane)	NA
chr1	252439818	252443966	4149	+	3.16189	7.94328e-23	1e-21	UTR3	ENSSSCT00000006005	ENSSSCG00000005460	chr1	252426444	252447095	DNAJC25	DnaJ heat shock protein family (Hsp40) member C25 [Source:VGNC Symbol;Acc:VGNC:103083]	GO:0005789(endoplasmic reticulum membrane);GO:0006457(protein folding);GO:0016020(membrane);GO:0016021(integral component of membrane)	NA
chr1	252453106	252457711	4606	+	2.10434	7.94328e-18	1e-16	UTR5	ENSSSCT00000069089	ENSSSCG00000046439	chr1	252453107	252460315	GNG10	G protein subunit gamma 10 [Source:HGNC Symbol;Acc:HGNC:4402]	GO:0005834(heterotrimeric G-protein complex);GO:0005886(plasma membrane);GO:0007165(signal transduction);GO:0007186(G protein-coupled receptor signaling pathway);GO:0016020(membrane);GO:0031681(G-protein beta-subunit binding)	04014(Ras signaling pathway);04062(Chemokine signaling pathway);04151(PI3K-Akt signaling pathway);04371(Apelin signaling pathway);04713(Circadian entrainment);04723(Retrograde endocannabinoid signaling);04724(Glutamatergic synapse);04725(Cholinergic synapse);04726(Serotonergic synapse);04727(GABAergic synapse);04728(Dopaminergic synapse);04926(Relaxin signaling pathway);05032(Morphine addiction);…
chr1	252651878	252652170	293	+	2.0072	0.0436516	0.157036	UTR5	ENSSSCT00000024726	ENSSSCG00000022780	chr1	252651879	252688550	UGCG	UDP-glucose ceramide glucosyltransferase [Source:VGNC Symbol;Acc:VGNC:94685]	GO:0000139(Golgi membrane);GO:0006497(protein lipidation);GO:0006665(sphingolipid metabolic process);GO:0006679(glucosylceramide biosynthetic process);GO:0008120(ceramide glucosyltransferase activity);GO:0009966(regulation of signal transduction);GO:0016020(membrane);GO:0016021(integral component of membrane);GO:0016740(transferase activity);GO:0016757(glycosyltransferase activity);GO:0030154(cel…	00600(Sphingolipid metabolism);01100(Metabolic pathways)
chr1	253202367	253275983	73617	+	3.36457	3.71535e-10	3.0903e-09	UTR5	ENSSSCT00000006015	ENSSSCG00000005469	chr1	253202368	253351695	KIAA1958	KIAA1958 [Source:VGNC Symbol;Acc:VGNC:89448]	NA	NA
chr1	253276192	253316457	40266	+	4.20163	3.01995e-05	0.00017378	exonic	ENSSSCT00000006015	ENSSSCG00000005469	chr1	253202368	253351695	KIAA1958	KIAA1958 [Source:VGNC Symbol;Acc:VGNC:89448]	NA	NA
chr1	253350646	253351695	1050	+	5.44956	3.98107e-12	3.98107e-11	UTR3	ENSSSCT00000006015	ENSSSCG00000005469	chr1	253202368	253351695	KIAA1958	KIAA1958 [Source:VGNC Symbol;Acc:VGNC:89448]	NA	NA
chr1	253532414	253550256	17843	+	3.49825	1.58489e-27	2.51189e-26	UTR3	ENSSSCT00000052566	ENSSSCG00000005471	chr1	253428508	253550375	SNX30	sorting nexin family member 30 [Source:VGNC Symbol;Acc:VGNC:93318]	GO:0005769(early endosome);GO:0015031(protein transport);GO:0035091(phosphatidylinositol binding);GO:2000786(positive regulation of autophagosome assembly)	NA
chr1	253804011	253804691	681	+	2.92029	7.94328e-16	1e-14	UTR3	ENSSSCT00000029639	ENSSSCG00000023714	chr1	253794913	253805282	SLC31A2	solute carrier family 31 member 2 [Source:VGNC Symbol;Acc:VGNC:93063]	GO:0005375(copper ion transmembrane transporter activity);GO:0005770(late endosome);GO:0005886(plasma membrane);GO:0006811(ion transport);GO:0006825(copper ion transport);GO:0006878(cellular copper ion homeostasis);GO:0016020(membrane);GO:0016021(integral component of membrane);GO:0035434(copper ion transmembrane transport);GO:0055037(recycling endosome);GO:1902311(regulation of copper ion transm…	NA
chr1	253805045	253805282	238	+	1.52105	0.0158489	0.0616595	UTR3	ENSSSCT00000029639	ENSSSCG00000023714	chr1	253794913	253805282	SLC31A2	solute carrier family 31 member 2 [Source:VGNC Symbol;Acc:VGNC:93063]	GO:0005375(copper ion transmembrane transporter activity);GO:0005770(late endosome);GO:0005886(plasma membrane);GO:0006811(ion transport);GO:0006825(copper ion transport);GO:0006878(cellular copper ion homeostasis);GO:0016020(membrane);GO:0016021(integral component of membrane);GO:0035434(copper ion transmembrane transport);GO:0055037(recycling endosome);GO:1902311(regulation of copper ion transm…	NA
chr1	253891340	253891520	181	+	0.871844	1.25893e-11	1.02329e-10	UTR3	ENSSSCT00000043438	ENSSSCG00000034278	chr1	253868332	253894449	SLC31A1	solute carrier family 31 member 1 [Source:VGNC Symbol;Acc:VGNC:103180]	GO:0005375(copper ion transmembrane transporter activity);GO:0005770(late endosome);GO:0005886(plasma membrane);GO:0006811(ion transport);GO:0006825(copper ion transport);GO:0006878(cellular copper ion homeostasis);GO:0014704(intercalated disc);GO:0015677(copper ion import);GO:0016020(membrane);GO:0016021(integral component of membrane);GO:0035434(copper ion transmembrane transport);GO:0042802(id…	01524(Platinum drug resistance);04978(Mineral absorption)
chr1	253922961	253923707	747	+	1.7866	1.99526e-31	3.98107e-30	UTR3	ENSSSCT00000032454	ENSSSCG00000024648	chr1	253906717	253925046	PRPF4	pre-mRNA processing factor 4 [Source:VGNC Symbol;Acc:VGNC:91843]	GO:0000398(mRNA splicing, via spliceosome);GO:0005634(nucleus);GO:0015030(Cajal body);GO:0016607(nuclear speck);GO:0017070(U6 snRNA binding);GO:0030621(U4 snRNA binding);GO:0046540(U4/U6 x U5 tri-snRNP complex);GO:0071001(U4/U6 snRNP);GO:0071005(U2-type precatalytic spliceosome);GO:0097525(spliceosomal snRNP complex);GO:0110165(cellular anatomical entity)	03040(Spliceosome)
chr1	254001873	254002054	182	+	0.485427	0.020893	0.0812831	exonic	ENSSSCT00000022931	ENSSSCG00000021173	chr1	253975973	254003162	BSPRY	B-box and SPRY domain containing [Source:VGNC Symbol;Acc:VGNC:85895]	GO:0005737(cytoplasm);GO:0016567(protein ubiquitination);GO:0061630(ubiquitin protein ligase activity);GO:1990830(cellular response to leukemia inhibitory factor)	NA
chr1	254002652	254003162	511	+	4.24793	1.99526e-31	3.16228e-30	UTR3	ENSSSCT00000022931	ENSSSCG00000021173	chr1	253975973	254003162	BSPRY	B-box and SPRY domain containing [Source:VGNC Symbol;Acc:VGNC:85895]	GO:0005737(cytoplasm);GO:0016567(protein ubiquitination);GO:0061630(ubiquitin protein ligase activity);GO:1990830(cellular response to leukemia inhibitory factor)	NA
chr1	254136011	254154267	18257	+	4.52356	1.99526e-31	3.98107e-30	UTR3	ENSSSCT00000006026	ENSSSCG00000005480	chr1	254078730	254156329	ENSSSCG00000005480	regulator of G protein signaling 3 [Source:VGNC Symbol;Acc:VGNC:103161]	GO:0005634(nucleus);GO:0005886(plasma membrane);GO:0007165(signal transduction);GO:0110165(cellular anatomical entity)	04360(Axon guidance)
chr1	254154356	254155941	1586	+	3.89724	1.25893e-16	1.58489e-15	UTR3	ENSSSCT00000006026	ENSSSCG00000005480	chr1	254078730	254156329	ENSSSCG00000005480	regulator of G protein signaling 3 [Source:VGNC Symbol;Acc:VGNC:103161]	GO:0005634(nucleus);GO:0005886(plasma membrane);GO:0007165(signal transduction);GO:0110165(cellular anatomical entity)	04360(Axon guidance)
chr1	254193208	254194020	813	+	5.40259	1.58489e-43	3.98107e-42	exonic	ENSSSCT00000050786	ENSSSCG00000053708	chr1	254193209	254211799	ENSSSCG00000053708	NA	NA	NA
chr1	254209634	254211439	1806	+	4.12102	1e-40	2.51189e-39	UTR3	ENSSSCT00000006027	ENSSSCG00000053708	chr1	254193209	254211799	ENSSSCG00000053708	NA	NA	NA
chr1	254211528	254211799	272	+	3.36457	0.000218776	0.0011749	UTR3	ENSSSCT00000006027	ENSSSCG00000053708	chr1	254193209	254211799	ENSSSCG00000053708	NA	NA	NA
chr1	254770092	254782779	12688	+	3.06005	1.07152e-09	8.70964e-09	UTR5	ENSSSCT00000006033	ENSSSCG00000005487	chr1	254770093	254923823	COL27A1	collagen type XXVII alpha 1 chain [Source:VGNC Symbol;Acc:VGNC:86872]	GO:0003431(growth plate cartilage chondrocyte development);GO:0005201(extracellular matrix structural constituent);GO:0005583(fibrillar collagen trimer);GO:0005615(extracellular space);GO:0030198(extracellular matrix organization);GO:0031012(extracellular matrix)	04974(Protein digestion and absorption)
chr1	255151862	255152072	211	+	2.52356	3.31131e-07	2.29087e-06	UTR5	ENSSSCT00000055193	ENSSSCG00000053522	chr1	255151863	255159509	ATP6V1G1	ATPase H+ transporting V1 subunit G1 [Source:NCBI gene (formerly Entrezgene);Acc:100154379]	GO:0000221(vacuolar proton-transporting V-type ATPase, V1 domain);GO:0005765(lysosomal membrane);GO:0005829(cytosol);GO:0005886(plasma membrane);GO:0006811(ion transport);GO:0006879(cellular iron ion homeostasis);GO:0016471(vacuolar proton-transporting V-type ATPase complex);GO:0016887(ATP hydrolysis activity);GO:0036295(cellular response to increased oxygen levels);GO:0046961(proton-transporting…	00190(Oxidative phosphorylation);01100(Metabolic pathways);04145(Phagosome);04150(mTOR signaling pathway);04721(Synaptic vesicle cycle);04966(Collecting duct acid secretion);05165(Human papillomavirus infection);05323(Rheumatoid arthritis)
chr1	255186719	255193638	6920	+	3.47249	7.94328e-21	1.25893e-19	UTR3	ENSSSCT00000038784	ENSSSCG00000032835	chr1	255171244	255193638	TMEM268	transmembrane protein 268 [Source:VGNC Symbol;Acc:VGNC:94168]	GO:0016020(membrane);GO:0016021(integral component of membrane);GO:0016471(vacuolar proton-transporting V-type ATPase complex);GO:0046961(proton-transporting ATPase activity, rotational mechanism);GO:1902600(proton transmembrane transport)	NA
chr1	257064046	257065567	1522	+	3.56071	6.30957e-42	1.58489e-40	exonic	ENSSSCT00000006049	ENSSSCG00000005501	chr1	257054228	257066909	TRIM32	tripartite motif containing 32 [Source:VGNC Symbol;Acc:VGNC:94407]	GO:0000209(protein polyubiquitination);GO:0001894(tissue homeostasis);GO:0003713(transcription coactivator activity);GO:0003723(RNA binding);GO:0004842(ubiquitin-protein transferase activity);GO:0005634(nucleus);GO:0005737(cytoplasm);GO:0005863(striated muscle myosin thick filament);GO:0006511(ubiquitin-dependent protein catabolic process);GO:0007014(actin ubiquitination);GO:0008270(zinc ion bind…	04120(Ubiquitin mediated proteolysis)
chr1	260868876	260869206	331	+	2.07724	0.00501187	0.0218776	UTR5	ENSSSCT00000062574	ENSSSCG00000039972	chr1	260868877	260897729	ENSSSCG00000039972	NA	GO:0003677(DNA binding);GO:0005507(copper ion binding);GO:0010038(response to metal ion)	NA
chr1	260888131	260895037	6907	+	3.2555	7.94328e-41	1.99526e-39	UTR3	ENSSSCT00000062574	ENSSSCG00000039972	chr1	260868877	260897729	ENSSSCG00000039972	NA	GO:0003677(DNA binding);GO:0005507(copper ion binding);GO:0010038(response to metal ion)	NA
chr1	260895604	260895785	182	+	1.07724	0.0239883	0.0912011	UTR3	ENSSSCT00000062574	ENSSSCG00000039972	chr1	260868877	260897729	ENSSSCG00000039972	NA	GO:0003677(DNA binding);GO:0005507(copper ion binding);GO:0010038(response to metal ion)	NA
chr1	261153157	261163740	10584	+	2.42492	0.00269153	0.0120226	exonic	ENSSSCT00000036761	ENSSSCG00000032297	chr1	261133629	261226697	ENSSSCG00000032297	NA	GO:0005815(microtubule organizing center);GO:0008092(cytoskeletal protein binding);GO:0051493(regulation of cytoskeleton organization)	NA
chr1	261175903	261177202	1300	+	1.0072	0.0158489	0.0630957	exonic	ENSSSCT00000036761	ENSSSCG00000032297	chr1	261133629	261226697	ENSSSCG00000032297	NA	GO:0005815(microtubule organizing center);GO:0008092(cytoskeletal protein binding);GO:0051493(regulation of cytoskeleton organization)	NA
chr1	261189543	261193458	3916	+	2.20163	0.0223872	0.0851138	exonic	ENSSSCT00000036761	ENSSSCG00000032297	chr1	261133629	261226697	ENSSSCG00000032297	NA	GO:0005815(microtubule organizing center);GO:0008092(cytoskeletal protein binding);GO:0051493(regulation of cytoskeleton organization)	NA
chr1	261198340	261200417	2078	+	1.31615	0.0446684	0.159221	exonic	ENSSSCT00000036761	ENSSSCG00000032297	chr1	261133629	261226697	ENSSSCG00000032297	NA	GO:0005815(microtubule organizing center);GO:0008092(cytoskeletal protein binding);GO:0051493(regulation of cytoskeleton organization)	NA
chr1	261216315	261217101	787	+	1.26303	0.00758578	0.0316228	exonic	ENSSSCT00000036761	ENSSSCG00000032297	chr1	261133629	261226697	ENSSSCG00000032297	NA	GO:0005815(microtubule organizing center);GO:0008092(cytoskeletal protein binding);GO:0051493(regulation of cytoskeleton organization)	NA
chr1	261372697	261372848	152	+	1.68706	7.24436e-05	0.00040738	UTR3	ENSSSCT00000039685	ENSSSCG00000037508	chr1	261307008	261372848	GSN	gelsolin [Source:HGNC Symbol;Acc:HGNC:4620]	GO:0002102(podosome);GO:0003779(actin binding);GO:0005509(calcium ion binding);GO:0005576(extracellular region);GO:0005615(extracellular space);GO:0005634(nucleus);GO:0005737(cytoplasm);GO:0005829(cytosol);GO:0005886(plasma membrane);GO:0005925(focal adhesion);GO:0006911(phagocytosis, engulfment);GO:0010628(positive regulation of gene expression);GO:0014891(striated muscle atrophy);GO:0016192(ves…	NA
chr1	261407892	261412196	4305	+	3.65535	0.00147911	0.00691831	ncRNA_exonic	ENSSSCT00000078774	ENSSSCG00000046469	chr1	261407893	261412196	ENSSSCG00000046469	NA	NA	NA
chr1	261847369	261847848	480	+	4.15381	6.30957e-12	6.30957e-11	exonic	ENSSSCT00000006075	ENSSSCG00000005524	chr1	261659660	261859022	DAB2IP	DAB2 interacting protein [Source:VGNC Symbol;Acc:VGNC:87145]	GO:0000122(negative regulation of transcription by RNA polymerase II);GO:0001933(negative regulation of protein phosphorylation);GO:0005096(GTPase activator activity);GO:0005123(death receptor binding);GO:0005737(cytoplasm);GO:0005886(plasma membrane);GO:0007165(signal transduction);GO:0007252(I-kappaB phosphorylation);GO:0008285(negative regulation of cell population proliferation);GO:0008625(ex…	04210(Apoptosis);04668(TNF signaling pathway)
chr1	261847997	261848863	867	+	0.757023	0.047863	0.169824	exonic	ENSSSCT00000006075	ENSSSCG00000005524	chr1	261659660	261859022	DAB2IP	DAB2 interacting protein [Source:VGNC Symbol;Acc:VGNC:87145]	GO:0000122(negative regulation of transcription by RNA polymerase II);GO:0001933(negative regulation of protein phosphorylation);GO:0005096(GTPase activator activity);GO:0005123(death receptor binding);GO:0005737(cytoplasm);GO:0005886(plasma membrane);GO:0007165(signal transduction);GO:0007252(I-kappaB phosphorylation);GO:0008285(negative regulation of cell population proliferation);GO:0008625(ex…	04210(Apoptosis);04668(TNF signaling pathway)
chr1	261850901	261858126	7226	+	2.73985	6.30957e-37	1.58489e-35	exonic	ENSSSCT00000006075	ENSSSCG00000005524	chr1	261659660	261859022	DAB2IP	DAB2 interacting protein [Source:VGNC Symbol;Acc:VGNC:87145]	GO:0000122(negative regulation of transcription by RNA polymerase II);GO:0001933(negative regulation of protein phosphorylation);GO:0005096(GTPase activator activity);GO:0005123(death receptor binding);GO:0005737(cytoplasm);GO:0005886(plasma membrane);GO:0007165(signal transduction);GO:0007252(I-kappaB phosphorylation);GO:0008285(negative regulation of cell population proliferation);GO:0008625(ex…	04210(Apoptosis);04668(TNF signaling pathway)
chr1	262258297	262263399	5103	+	1.75275	1e-05	6.16595e-05	UTR5	ENSSSCT00000044809	ENSSSCG00000005529	chr1	262258298	262295533	MORN5	MORN repeat containing 5 [Source:VGNC Symbol;Acc:VGNC:90311]	NA	NA
chr1	262278526	262279516	991	+	5.08321	3.98107e-20	6.30957e-19	UTR3	ENSSSCT00000044809	ENSSSCG00000005529	chr1	262258298	262295533	MORN5	MORN repeat containing 5 [Source:VGNC Symbol;Acc:VGNC:90311]	NA	NA
chr1	262415727	262416058	332	+	2.29866	2.51189e-16	2.51189e-15	UTR3	ENSSSCT00000006083	ENSSSCG00000005532	chr1	262353032	262418243	MRRF	mitochondrial ribosome recycling factor [Source:VGNC Symbol;Acc:VGNC:90402]	GO:0005739(mitochondrion);GO:0006412(translation);GO:0032790(ribosome disassembly);GO:0043023(ribosomal large subunit binding)	NA
chr1	262481337	262481755	419	+	2.1375	3.98107e-24	6.30957e-23	UTR3	ENSSSCT00000053729	ENSSSCG00000005533	chr1	262456155	262483035	PTGS1	prostaglandin-endoperoxide synthase 1 [Source:VGNC Symbol;Acc:VGNC:91958]	GO:0001516(prostaglandin biosynthetic process);GO:0001750(photoreceptor outer segment);GO:0004601(peroxidase activity);GO:0004666(prostaglandin-endoperoxide synthase activity);GO:0005737(cytoplasm);GO:0005794(Golgi apparatus);GO:0006693(prostaglandin metabolic process);GO:0006954(inflammatory response);GO:0006979(response to oxidative stress);GO:0008217(regulation of blood pressure);GO:0019371(cy…	00590(Arachidonic acid metabolism);01100(Metabolic pathways);04611(Platelet activation);04726(Serotonergic synapse);04923(Regulation of lipolysis in adipocytes)
chr1	263857512	263873081	15570	+	1.48027	0.0134896	0.0537032	UTR5	ENSSSCT00000023452	ENSSSCG00000020743	chr1	263857513	264030574	RABGAP1	RAB GTPase activating protein 1 [Source:HGNC Symbol;Acc:HGNC:17155]	GO:0005096(GTPase activator activity);GO:0005829(cytosol);GO:0031267(small GTPase binding);GO:0043087(regulation of GTPase activity);GO:0043547(positive regulation of GTPase activity)	NA
chr1	263997707	264010316	12610	+	0.565597	0.0190546	0.0724436	exonic	ENSSSCT00000023452	ENSSSCG00000020743	chr1	263857513	264030574	RABGAP1	RAB GTPase activating protein 1 [Source:HGNC Symbol;Acc:HGNC:17155]	GO:0005096(GTPase activator activity);GO:0005829(cytosol);GO:0031267(small GTPase binding);GO:0043087(regulation of GTPase activity);GO:0043547(positive regulation of GTPase activity)	NA
chr1	264019122	264029310	10189	+	2.13093	1.99526e-16	2.51189e-15	UTR3	ENSSSCT00000023452	ENSSSCG00000020743	chr1	263857513	264030574	RABGAP1	RAB GTPase activating protein 1 [Source:HGNC Symbol;Acc:HGNC:17155]	GO:0005096(GTPase activator activity);GO:0005829(cytosol);GO:0031267(small GTPase binding);GO:0043087(regulation of GTPase activity);GO:0043547(positive regulation of GTPase activity)	NA
chr1	264030364	264030574	211	+	2.7866	0.0389045	0.141254	UTR3	ENSSSCT00000023452	ENSSSCG00000020743	chr1	263857513	264030574	RABGAP1	RAB GTPase activating protein 1 [Source:HGNC Symbol;Acc:HGNC:17155]	GO:0005096(GTPase activator activity);GO:0005829(cytosol);GO:0031267(small GTPase binding);GO:0043087(regulation of GTPase activity);GO:0043547(positive regulation of GTPase activity)	NA
chr1	264276986	264300155	23170	+	3.52356	0.00295121	0.0131826	UTR3	ENSSSCT00000006137	ENSSSCG00000005584	chr1	264276987	264301713	CRB2	crumbs cell polarity complex component 2 [Source:VGNC Symbol;Acc:VGNC:86977]	GO:0001707(mesoderm formation);GO:0001756(somitogenesis);GO:0001895(retina homeostasis);GO:0005509(calcium ion binding);GO:0005737(cytoplasm);GO:0005886(plasma membrane);GO:0007157(heterophilic cell-cell adhesion via plasma membrane cell adhesion molecules);GO:0010470(regulation of gastrulation);GO:0010718(positive regulation of epithelial to mesenchymal transition);GO:0010951(negative regulation…	04390(Hippo signaling pathway)
chr1	265171641	265172361	721	+	2.20163	8.70964e-08	6.30957e-07	UTR3	ENSSSCT00000058361	ENSSSCG00000005587	chr1	265078435	265176903	NEK6	NIMA related kinase 6 [Source:VGNC Symbol;Acc:VGNC:90678]	GO:0000166(nucleotide binding);GO:0000287(magnesium ion binding);GO:0000922(spindle pole);GO:0001222(transcription corepressor binding);GO:0004672(protein kinase activity);GO:0004674(protein serine/threonine kinase activity);GO:0004712(protein serine/threonine/tyrosine kinase activity);GO:0005524(ATP binding);GO:0005634(nucleus);GO:0005654(nucleoplasm);GO:0005737(cytoplasm);GO:0005813(centrosome)…	NA
chr1	265176646	265176903	258	+	2.7866	0.0416869	0.248886	UTR3	ENSSSCT00000058361	ENSSSCG00000005587	chr1	265078435	265176903	NEK6	NIMA related kinase 6 [Source:VGNC Symbol;Acc:VGNC:90678]	GO:0000166(nucleotide binding);GO:0000287(magnesium ion binding);GO:0000922(spindle pole);GO:0001222(transcription corepressor binding);GO:0004672(protein kinase activity);GO:0004674(protein serine/threonine kinase activity);GO:0004712(protein serine/threonine/tyrosine kinase activity);GO:0005524(ATP binding);GO:0005634(nucleus);GO:0005654(nucleoplasm);GO:0005737(cytoplasm);GO:0005813(centrosome)…	NA
chr1	265598950	265601326	2377	+	3.98185	0	0	UTR3	ENSSSCT00000053133	ENSSSCG00000005593	chr1	265577704	265604502	OLFML2A	olfactomedin like 2A [Source:VGNC Symbol;Acc:VGNC:98170]	GO:0030198(extracellular matrix organization);GO:0031012(extracellular matrix);GO:0042802(identical protein binding);GO:0050840(extracellular matrix binding)	NA
chr1	265603722	265603993	272	+	0.632268	8.91251e-05	0.000489779	UTR3	ENSSSCT00000053133	ENSSSCG00000005593	chr1	265577704	265604502	OLFML2A	olfactomedin like 2A [Source:VGNC Symbol;Acc:VGNC:98170]	GO:0030198(extracellular matrix organization);GO:0031012(extracellular matrix);GO:0042802(identical protein binding);GO:0050840(extracellular matrix binding)	NA
chr1	265636516	265637267	752	+	3.37851	1.99526e-50	5.01187e-49	UTR3	ENSSSCT00000006150	ENSSSCG00000005594	chr1	265633564	265637267	WDR38	WD repeat domain 38 [Source:VGNC Symbol;Acc:VGNC:94918]	GO:0002244(hematopoietic progenitor cell differentiation)	NA
chr1	265642525	265653988	11464	+	3.36457	0	1e-305	UTR3	ENSSSCT00000006154	ENSSSCG00000005596	chr1	265642260	265654018	ARPC5L	actin related protein 2/3 complex subunit 5 like [Source:VGNC Symbol;Acc:VGNC:85540]	GO:0005737(cytoplasm);GO:0005856(cytoskeleton);GO:0005885(Arp2/3 protein complex);GO:0015629(actin cytoskeleton);GO:0030833(regulation of actin filament polymerization);GO:0034314(Arp2/3 complex-mediated actin nucleation)	04144(Endocytosis);04530(Tight junction);04666(Fc gamma R-mediated phagocytosis);04810(Regulation of actin cytoskeleton);05100(Bacterial invasion of epithelial cells);05132(Salmonella infection);05135(Yersinia infection)
chr1	265972680	265974556	1877	+	3.43296	3.98107e-47	1e-45	exonic	ENSSSCT00000006160	ENSSSCG00000005602	chr1	265948083	266028533	GAPVD1	GTPase activating protein and VPS9 domains 1 [Source:VGNC Symbol;Acc:VGNC:88347]	GO:0005085(guanyl-nucleotide exchange factor activity);GO:0005829(cytosol);GO:0005886(plasma membrane);GO:0006897(endocytosis);GO:0007165(signal transduction);GO:0016020(membrane);GO:0016192(vesicle-mediated transport);GO:0030139(endocytic vesicle);GO:0031267(small GTPase binding);GO:0032794(GTPase activating protein binding);GO:0043087(regulation of GTPase activity);GO:0051223(regulation of prot…	NA
chr1	266022359	266024844	2486	+	2.82579	1e-29	1.99526e-28	UTR3	ENSSSCT00000006160	ENSSSCG00000005602	chr1	265948083	266028533	GAPVD1	GTPase activating protein and VPS9 domains 1 [Source:VGNC Symbol;Acc:VGNC:88347]	GO:0005085(guanyl-nucleotide exchange factor activity);GO:0005829(cytosol);GO:0005886(plasma membrane);GO:0006897(endocytosis);GO:0007165(signal transduction);GO:0016020(membrane);GO:0016192(vesicle-mediated transport);GO:0030139(endocytic vesicle);GO:0031267(small GTPase binding);GO:0032794(GTPase activating protein binding);GO:0043087(regulation of GTPase activity);GO:0051223(regulation of prot…	NA
chr1	266024993	266025174	182	+	3.10769	0.00042658	0.00218776	UTR3	ENSSSCT00000047655	ENSSSCG00000005602	chr1	265948083	266028533	GAPVD1	GTPase activating protein and VPS9 domains 1 [Source:VGNC Symbol;Acc:VGNC:88347]	GO:0005085(guanyl-nucleotide exchange factor activity);GO:0005829(cytosol);GO:0005886(plasma membrane);GO:0006897(endocytosis);GO:0007165(signal transduction);GO:0016020(membrane);GO:0016192(vesicle-mediated transport);GO:0030139(endocytic vesicle);GO:0031267(small GTPase binding);GO:0032794(GTPase activating protein binding);GO:0043087(regulation of GTPase activity);GO:0051223(regulation of prot…	NA
chr1	267102552	267105099	2548	+	3.99095	3.98107e-65	1.58489e-63	UTR3	ENSSSCT00000051074	ENSSSCG00000036926	chr1	266933542	267105788	MVB12B	multivesicular body subunit 12B [Source:VGNC Symbol;Acc:VGNC:90488]	GO:0000813(ESCRT I complex);GO:0005634(nucleus);GO:0005737(cytoplasm);GO:0005768(endosome);GO:0005769(early endosome);GO:0005770(late endosome);GO:0005829(cytosol);GO:0005886(plasma membrane);GO:0008289(lipid binding);GO:0010008(endosome membrane);GO:0015031(protein transport);GO:0016020(membrane);GO:0019075(virus maturation);GO:0031902(late endosome membrane);GO:0031982(vesicle);GO:0042058(regul…	04144(Endocytosis)
chr1	267105398	267105608	211	+	1.68706	0.0147911	0.0588844	UTR3	ENSSSCT00000051074	ENSSSCG00000036926	chr1	266933542	267105788	MVB12B	multivesicular body subunit 12B [Source:VGNC Symbol;Acc:VGNC:90488]	GO:0000813(ESCRT I complex);GO:0005634(nucleus);GO:0005737(cytoplasm);GO:0005768(endosome);GO:0005769(early endosome);GO:0005770(late endosome);GO:0005829(cytosol);GO:0005886(plasma membrane);GO:0008289(lipid binding);GO:0010008(endosome membrane);GO:0015031(protein transport);GO:0016020(membrane);GO:0019075(virus maturation);GO:0031902(late endosome membrane);GO:0031982(vesicle);GO:0042058(regul…	04144(Endocytosis)
chr1	267391620	267391927	308	+	2.52356	0.0323594	0.120226	UTR5	ENSSSCT00000048619	ENSSSCG00000032752	chr1	267391621	267413599	ZBTB43	zinc finger and BTB domain containing 43 [Source:VGNC Symbol;Acc:VGNC:95075]	GO:0000977(RNA polymerase II transcription regulatory region sequence-specific DNA binding);GO:0001025(RNA polymerase III general transcription initiation factor binding);GO:0005634(nucleus);GO:0006357(regulation of transcription by RNA polymerase II);GO:1990837(sequence-specific double-stranded DNA binding)	NA
chr1	267408312	267410045	1734	+	4.07895	7.94328e-24	1e-22	UTR3	ENSSSCT00000048619	ENSSSCG00000032752	chr1	267391621	267413599	ZBTB43	zinc finger and BTB domain containing 43 [Source:VGNC Symbol;Acc:VGNC:95075]	GO:0000977(RNA polymerase II transcription regulatory region sequence-specific DNA binding);GO:0001025(RNA polymerase III general transcription initiation factor binding);GO:0005634(nucleus);GO:0006357(regulation of transcription by RNA polymerase II);GO:1990837(sequence-specific double-stranded DNA binding)	NA
chr1	267436989	267460688	23700	+	3.65535	2.51189e-33	5.01187e-32	UTR3	ENSSSCT00000050344	ENSSSCG00000031426	chr1	267436990	267465619	ZBTB34	zinc finger and BTB domain containing 34 [Source:VGNC Symbol;Acc:VGNC:95070]	GO:0000122(negative regulation of transcription by RNA polymerase II);GO:0000978(RNA polymerase II cis-regulatory region sequence-specific DNA binding);GO:0001227(DNA-binding transcription repressor activity, RNA polymerase II-specific);GO:0005654(nucleoplasm);GO:0006357(regulation of transcription by RNA polymerase II)	NA
chr1	267769481	267770440	960	+	3.00899	0.0218776	0.31989	UTR3	ENSSSCT00000006165	ENSSSCG00000005607	chr1	267480750	267770440	RALGPS1	Ral GEF with PH domain and SH3 binding motif 1 [Source:VGNC Symbol;Acc:VGNC:92072]	GO:0005085(guanyl-nucleotide exchange factor activity);GO:0005886(plasma membrane);GO:0007264(small GTPase mediated signal transduction);GO:0007265(Ras protein signal transduction);GO:0032485(regulation of Ral protein signal transduction);GO:0043547(positive regulation of GTPase activity);GO:0050790(regulation of catalytic activity)	NA
chr1	267931171	267937038	5868	+	3.89724	1.31826e-06	8.70964e-06	UTR3	ENSSSCT00000006169	ENSSSCG00000005610	chr1	267925193	267937038	SLC2A8	solute carrier family 2 member 8 [Source:VGNC Symbol;Acc:VGNC:93053]	GO:0001666(response to hypoxia);GO:0005353(fructose transmembrane transporter activity);GO:0005355(glucose transmembrane transporter activity);GO:0005536(glucose binding);GO:0005886(plasma membrane);GO:0005887(integral component of plasma membrane);GO:0008286(insulin receptor signaling pathway);GO:0008643(carbohydrate transport);GO:0015755(fructose transmembrane transport);GO:0016020(membrane);GO…	NA
chr1	267942100	267942340	241	+	1.46467	0.0389045	0.141254	UTR5	ENSSSCT00000006170	ENSSSCG00000005611	chr1	267942101	267966192	ZNF79	zinc finger protein 79 [Source:VGNC Symbol;Acc:VGNC:103208]	GO:0000978(RNA polymerase II cis-regulatory region sequence-specific DNA binding);GO:0000981(DNA-binding transcription factor activity, RNA polymerase II-specific);GO:0006355(regulation of DNA-templated transcription);GO:0006357(regulation of transcription by RNA polymerase II);GO:0046872(metal ion binding)	05168(Herpes simplex virus 1 infection)
chr1	267951547	267961549	10003	+	3.65535	6.30957e-49	1.99526e-47	UTR3	ENSSSCT00000006170	ENSSSCG00000005611	chr1	267942101	267966192	ZNF79	zinc finger protein 79 [Source:VGNC Symbol;Acc:VGNC:103208]	GO:0000978(RNA polymerase II cis-regulatory region sequence-specific DNA binding);GO:0000981(DNA-binding transcription factor activity, RNA polymerase II-specific);GO:0006355(regulation of DNA-templated transcription);GO:0006357(regulation of transcription by RNA polymerase II);GO:0046872(metal ion binding)	05168(Herpes simplex virus 1 infection)
chr1	268008346	268008825	480	+	2.0635	2.88403e-06	1.86209e-05	UTR3	ENSSSCT00000006172	ENSSSCG00000005613	chr1	267964928	268008825	LRSAM1	leucine rich repeat and sterile alpha motif containing 1 [Source:VGNC Symbol;Acc:VGNC:89864]	GO:0000209(protein polyubiquitination);GO:0004842(ubiquitin-protein transferase activity);GO:0005737(cytoplasm);GO:0005829(cytosol);GO:0016020(membrane);GO:0030163(protein catabolic process);GO:0045806(negative regulation of endocytosis);GO:0046755(viral budding);GO:0046872(metal ion binding);GO:0051865(protein autoubiquitination);GO:0061630(ubiquitin protein ligase activity);GO:0070086(ubiquitin…	NA
chr1	268205508	268205778	271	+	2.7866	0.0186209	0.0724436	UTR3	ENSSSCT00000060687	ENSSSCG00000005617	chr1	268116120	268205778	STXBP1	syntaxin binding protein 1 [Source:VGNC Symbol;Acc:VGNC:93596]	GO:0002576(platelet degranulation);GO:0005654(nucleoplasm);GO:0005829(cytosol);GO:0005886(plasma membrane);GO:0006886(intracellular protein transport);GO:0006887(exocytosis);GO:0006904(vesicle docking involved in exocytosis);GO:0007269(neurotransmitter secretion);GO:0007274(neuromuscular synaptic transmission);GO:0007412(axon target recognition);GO:0015031(protein transport);GO:0016082(synaptic v…	04721(Synaptic vesicle cycle)
chr1	268209186	268209606	421	+	2.7866	0.00851138	0.0354813	UTR5	ENSSSCT00000006178	ENSSSCG00000005618	chr1	268209187	268215859	CFAP157	cilia and flagella associated protein 157 [Source:VGNC Symbol;Acc:VGNC:86595]	GO:0005829(cytosol);GO:0005886(plasma membrane);GO:0005929(cilium);GO:0007288(sperm axoneme assembly);GO:0008017(microtubule binding);GO:0036064(ciliary basal body);GO:0042995(cell projection);GO:0043231(intracellular membrane-bounded organelle)	NA
chr1	268210084	268211557	1474	+	2.7866	0.0416869	0.568853	exonic	ENSSSCT00000006178	ENSSSCG00000005618	chr1	268209187	268215859	CFAP157	cilia and flagella associated protein 157 [Source:VGNC Symbol;Acc:VGNC:86595]	GO:0005829(cytosol);GO:0005886(plasma membrane);GO:0005929(cilium);GO:0007288(sperm axoneme assembly);GO:0008017(microtubule binding);GO:0036064(ciliary basal body);GO:0042995(cell projection);GO:0043231(intracellular membrane-bounded organelle)	NA
chr1	268213004	268213972	969	+	2.488	2.34423e-09	1.86209e-08	UTR3	ENSSSCT00000006178	ENSSSCG00000005618	chr1	268209187	268215859	CFAP157	cilia and flagella associated protein 157 [Source:VGNC Symbol;Acc:VGNC:86595]	GO:0005829(cytosol);GO:0005886(plasma membrane);GO:0005929(cilium);GO:0007288(sperm axoneme assembly);GO:0008017(microtubule binding);GO:0036064(ciliary basal body);GO:0042995(cell projection);GO:0043231(intracellular membrane-bounded organelle)	NA
chr1	268215109	268215859	751	+	2.90111	0.00158489	0.00724436	UTR3	ENSSSCT00000006178	ENSSSCG00000005618	chr1	268209187	268215859	CFAP157	cilia and flagella associated protein 157 [Source:VGNC Symbol;Acc:VGNC:86595]	GO:0005829(cytosol);GO:0005886(plasma membrane);GO:0005929(cilium);GO:0007288(sperm axoneme assembly);GO:0008017(microtubule binding);GO:0036064(ciliary basal body);GO:0042995(cell projection);GO:0043231(intracellular membrane-bounded organelle)	NA
chr1	268223666	268233173	9508	+	2.52356	0.0147911	0.0588844	UTR3	ENSSSCT00000006176	ENSSSCG00000005616	chr1	268215850	268233173	TTC16	tetratricopeptide repeat domain 16 [Source:VGNC Symbol;Acc:VGNC:94536]	NA	NA
chr1	268276840	268277081	242	+	1.65535	8.12831e-10	6.76083e-09	UTR5	ENSSSCT00000006181	ENSSSCG00000005621	chr1	268276841	268281052	CDK9	cyclin dependent kinase 9 [Source:VGNC Symbol;Acc:VGNC:86508]	GO:0000166(nucleotide binding);GO:0000976(transcription cis-regulatory region binding);GO:0000978(RNA polymerase II cis-regulatory region sequence-specific DNA binding);GO:0001223(transcription coactivator binding);GO:0003677(DNA binding);GO:0003682(chromatin binding);GO:0004672(protein kinase activity);GO:0004674(protein serine/threonine kinase activity);GO:0004693(cyclin-dependent protein serin…	05202(Transcriptional misregulation in cancer)
chr1	268280481	268280902	422	+	1.75275	1.25893e-36	2.51189e-35	UTR3	ENSSSCT00000006181	ENSSSCG00000005621	chr1	268276841	268281052	CDK9	cyclin dependent kinase 9 [Source:VGNC Symbol;Acc:VGNC:86508]	GO:0000166(nucleotide binding);GO:0000976(transcription cis-regulatory region binding);GO:0000978(RNA polymerase II cis-regulatory region sequence-specific DNA binding);GO:0001223(transcription coactivator binding);GO:0003677(DNA binding);GO:0003682(chromatin binding);GO:0004672(protein kinase activity);GO:0004674(protein serine/threonine kinase activity);GO:0004693(cyclin-dependent protein serin…	05202(Transcriptional misregulation in cancer)
chr1	268308740	268309159	420	+	3.20163	3.46737e-05	0.000199526	UTR3	ENSSSCT00000006186	ENSSSCG00000005626	chr1	268287765	268309398	FPGS	folylpolyglutamate synthase [Source:VGNC Symbol;Acc:VGNC:88230]	GO:0000166(nucleotide binding);GO:0004326(tetrahydrofolylpolyglutamate synthase activity);GO:0005524(ATP binding);GO:0005737(cytoplasm);GO:0005739(mitochondrion);GO:0005829(cytosol);GO:0006536(glutamate metabolic process);GO:0006730(one-carbon metabolic process);GO:0006760(folic acid-containing compound metabolic process);GO:0009058(biosynthetic process);GO:0009396(folic acid-containing compound …	00790(Folate biosynthesis);01100(Metabolic pathways);01240(Biosynthesis of cofactors);01523(Antifolate resistance)
chr1	268574126	268575473	1348	+	3.64386	2.51189e-31	5.01187e-30	UTR3	ENSSSCT00000006198	ENSSSCG00000005636	chr1	268531752	268576994	SLC25A25	solute carrier family 25 member 25 [Source:VGNC Symbol;Acc:VGNC:93002]	GO:0002021(response to dietary excess);GO:0005347(ATP transmembrane transporter activity);GO:0005509(calcium ion binding);GO:0005739(mitochondrion);GO:0005743(mitochondrial inner membrane);GO:0014823(response to activity);GO:0015867(ATP transport);GO:0016020(membrane);GO:0016021(integral component of membrane);GO:0032094(response to food);GO:0035264(multicellular organism growth);GO:0043010(camer…	NA
chr1	268576217	268576368	152	+	2.04963	0.00186209	0.00870964	UTR3	ENSSSCT00000006198	ENSSSCG00000005636	chr1	268531752	268576994	SLC25A25	solute carrier family 25 member 25 [Source:VGNC Symbol;Acc:VGNC:93002]	GO:0002021(response to dietary excess);GO:0005347(ATP transmembrane transporter activity);GO:0005509(calcium ion binding);GO:0005739(mitochondrion);GO:0005743(mitochondrial inner membrane);GO:0014823(response to activity);GO:0015867(ATP transport);GO:0016020(membrane);GO:0016021(integral component of membrane);GO:0032094(response to food);GO:0035264(multicellular organism growth);GO:0043010(camer…	NA
chr1	268619337	268619487	151	+	0.978196	0.00151356	0.00707946	UTR3	ENSSSCT00000026071	ENSSSCG00000022295	chr1	268616034	268619636	ENSSSCG00000022295	NA	NA	NA
chr1	268701713	268701923	211	+	2.20163	0.0331131	0.211836	UTR3	ENSSSCT00000027918	ENSSSCG00000005641	chr1	268653070	268702222	DNM1	dynamin 1 [Source:VGNC Symbol;Acc:VGNC:87380]	GO:0000166(nucleotide binding);GO:0001917(photoreceptor inner segment);GO:0003924(GTPase activity);GO:0005525(GTP binding);GO:0005737(cytoplasm);GO:0005856(cytoskeleton);GO:0005874(microtubule);GO:0005886(plasma membrane);GO:0006897(endocytosis);GO:0006898(receptor-mediated endocytosis);GO:0007032(endosome organization);GO:0008017(microtubule binding);GO:0016020(membrane);GO:0016185(synaptic vesi…	04072(Phospholipase D signaling pathway);04144(Endocytosis);04721(Synaptic vesicle cycle);04961(Endocrine and other factor-regulated calcium reabsorption);05100(Bacterial invasion of epithelial cells)
chr1	268724075	268726521	2447	+	4.00899	1.58489e-16	1.99526e-15	UTR3	ENSSSCT00000056294	ENSSSCG00000032748	chr1	268720355	268726521	SWI5	SWI5 homologous recombination repair protein [Source:HGNC Symbol;Acc:HGNC:31412]	GO:0000724(double-strand break repair via homologous recombination);GO:0006281(DNA repair);GO:0006974(cellular response to DNA damage stimulus);GO:0032798(Swi5-Sfr1 complex);GO:0034974(Swi5-Swi2 complex)	NA
chr1	268756684	268756835	152	+	1.31615	0.0446684	0.159221	UTR5	ENSSSCT00000006208	ENSSSCG00000005646	chr1	268756685	268768343	COQ4	coenzyme Q4 [Source:VGNC Symbol;Acc:VGNC:86907]	GO:0005739(mitochondrion);GO:0005743(mitochondrial inner membrane);GO:0006744(ubiquinone biosynthetic process);GO:0016020(membrane);GO:0031314(extrinsic component of mitochondrial inner membrane);GO:0032991(protein-containing complex);GO:0110142(ubiquinone biosynthesis complex)	NA
chr1	268766284	268768343	2060	+	4.72247	1e-168	1e-165	UTR3	ENSSSCT00000006208	ENSSSCG00000005646	chr1	268756685	268768343	COQ4	coenzyme Q4 [Source:VGNC Symbol;Acc:VGNC:86907]	GO:0005739(mitochondrion);GO:0005743(mitochondrial inner membrane);GO:0006744(ubiquinone biosynthetic process);GO:0016020(membrane);GO:0031314(extrinsic component of mitochondrial inner membrane);GO:0032991(protein-containing complex);GO:0110142(ubiquinone biosynthesis complex)	NA
chr1	268787375	268787885	511	+	1.40599	3.23594e-05	0.000190546	UTR3	ENSSSCT00000049126	ENSSSCG00000005648	chr1	268773806	268788731	SLC27A4	solute carrier family 27 member 4 [Source:VGNC Symbol;Acc:VGNC:93038]	GO:0000038(very long-chain fatty acid metabolic process);GO:0000166(nucleotide binding);GO:0001579(medium-chain fatty acid transport);GO:0001676(long-chain fatty acid metabolic process);GO:0004467(long-chain fatty acid-CoA ligase activity);GO:0005324(long-chain fatty acid transporter activity);GO:0005783(endoplasmic reticulum);GO:0005789(endoplasmic reticulum membrane);GO:0005886(plasma membrane)…	03320(PPAR signaling pathway);04931(Insulin resistance);04975(Fat digestion and absorption)
chr1	268814724	268814993	270	+	1.07724	1.04713e-07	7.4131e-07	UTR3	ENSSSCT00000006211	ENSSSCG00000005649	chr1	268798462	268815530	URM1	ubiquitin related modifier 1 [Source:VGNC Symbol;Acc:VGNC:94732]	GO:0002098(tRNA wobble uridine modification);GO:0005634(nucleus);GO:0005737(cytoplasm);GO:0005829(cytosol);GO:0008033(tRNA processing);GO:0031386(protein tag);GO:0032447(protein urmylation);GO:0034227(tRNA thio-modification)	04122(Sulfur relay system)
chr1	268846773	268847223	451	+	2.20163	0.0245471	0.0912011	UTR3	ENSSSCT00000006212	ENSSSCG00000005650	chr1	268834966	268847223	CERCAM	cerebral endothelial cell adhesion molecule [Source:VGNC Symbol;Acc:VGNC:86585]	GO:0007155(cell adhesion);GO:0042802(identical protein binding)	NA
chr1	268879257	268885867	6611	+	0.62293	3.98107e-05	0.000229087	exonic	ENSSSCT00000006213	ENSSSCG00000005651	chr1	268856766	268893387	ODF2	outer dense fiber of sperm tails 2 [Source:VGNC Symbol;Acc:VGNC:91017]	GO:0005737(cytoplasm);GO:0005813(centrosome);GO:0005814(centriole);GO:0005815(microtubule organizing center);GO:0005929(cilium);GO:0008104(protein localization);GO:0010457(centriole-centriole cohesion);GO:0036126(sperm flagellum);GO:0042995(cell projection);GO:0043231(intracellular membrane-bounded organelle);GO:0044782(cilium organization);GO:0097539(ciliary transition fiber);GO:0120103(centriol…	NA
chr1	268886554	268886945	392	+	3.20163	0.0112202	0.176604	UTR3	ENSSSCT00000052884	ENSSSCG00000005651	chr1	268856766	268893387	ODF2	outer dense fiber of sperm tails 2 [Source:VGNC Symbol;Acc:VGNC:91017]	GO:0005737(cytoplasm);GO:0005813(centrosome);GO:0005814(centriole);GO:0005815(microtubule organizing center);GO:0005929(cilium);GO:0008104(protein localization);GO:0010457(centriole-centriole cohesion);GO:0036126(sperm flagellum);GO:0042995(cell projection);GO:0043231(intracellular membrane-bounded organelle);GO:0044782(cilium organization);GO:0097539(ciliary transition fiber);GO:0120103(centriol…	NA
chr1	268891889	268892159	271	+	0.695994	0.0223872	0.0851138	UTR3	ENSSSCT00000006213	ENSSSCG00000005651	chr1	268856766	268893387	ODF2	outer dense fiber of sperm tails 2 [Source:VGNC Symbol;Acc:VGNC:91017]	GO:0005737(cytoplasm);GO:0005813(centrosome);GO:0005814(centriole);GO:0005815(microtubule organizing center);GO:0005929(cilium);GO:0008104(protein localization);GO:0010457(centriole-centriole cohesion);GO:0036126(sperm flagellum);GO:0042995(cell projection);GO:0043231(intracellular membrane-bounded organelle);GO:0044782(cilium organization);GO:0097539(ciliary transition fiber);GO:0120103(centriol…	NA
chr1	268936084	268948180	12097	+	1.65535	6.30957e-14	6.30957e-13	UTR5	ENSSSCT00000055605	ENSSSCG00000005654	chr1	268936025	269002256	SPTAN1	spectrin alpha, non-erythrocytic 1 [Source:VGNC Symbol;Acc:VGNC:93434]	GO:0003779(actin binding);GO:0005509(calcium ion binding);GO:0005516(calmodulin binding);GO:0005737(cytoplasm);GO:0005856(cytoskeleton);GO:0005886(plasma membrane);GO:0005938(cell cortex);GO:0015630(microtubule cytoskeleton);GO:0030036(actin cytoskeleton organization);GO:0030054(cell junction);GO:0030864(cortical actin cytoskeleton);GO:0042995(cell projection);GO:0043231(intracellular membrane-bo…	04210(Apoptosis)
chr1	269002045	269002256	212	+	2.82579	5.01187e-24	6.30957e-23	UTR3	ENSSSCT00000006217	ENSSSCG00000005654	chr1	268936025	269002256	SPTAN1	spectrin alpha, non-erythrocytic 1 [Source:VGNC Symbol;Acc:VGNC:93434]	GO:0003779(actin binding);GO:0005509(calcium ion binding);GO:0005516(calmodulin binding);GO:0005737(cytoplasm);GO:0005856(cytoskeleton);GO:0005886(plasma membrane);GO:0005938(cell cortex);GO:0015630(microtubule cytoskeleton);GO:0030036(actin cytoskeleton organization);GO:0030054(cell junction);GO:0030864(cortical actin cytoskeleton);GO:0042995(cell projection);GO:0043231(intracellular membrane-bo…	04210(Apoptosis)
chr1	269056371	269056611	241	+	0.831877	1.47911e-06	9.77237e-06	UTR5	ENSSSCT00000006219	ENSSSCG00000005656	chr1	269050462	269064455	ENSSSCG00000005656	SET nuclear proto-onco [Source:NCBI gene (formerly Entrezgene);Acc:100514028]	GO:0000785(chromatin);GO:0003682(chromatin binding);GO:0005634(nucleus);GO:0006334(nucleosome assembly);GO:0042393(histone binding)	NA
chr1	269060627	269060836	210	+	0.356144	1.02329e-07	7.4131e-07	exonic	ENSSSCT00000006219	ENSSSCG00000005656	chr1	269050462	269064455	ENSSSCG00000005656	SET nuclear proto-onco [Source:NCBI gene (formerly Entrezgene);Acc:100514028]	GO:0000785(chromatin);GO:0003682(chromatin binding);GO:0005634(nucleus);GO:0006334(nucleosome assembly);GO:0042393(histone binding)	NA
chr1	269080943	269081334	392	+	4.84298	1.25893e-21	1.58489e-20	UTR3	ENSSSCT00000006220	ENSSSCG00000005657	chr1	269070512	269081334	PKN3	protein kinase N3 [Source:VGNC Symbol;Acc:VGNC:91483]	GO:0000166(nucleotide binding);GO:0004672(protein kinase activity);GO:0004674(protein serine/threonine kinase activity);GO:0004697(protein kinase C activity);GO:0004698(calcium-dependent protein kinase C activity);GO:0005524(ATP binding);GO:0005634(nucleus);GO:0006468(protein phosphorylation);GO:0007165(signal transduction);GO:0010631(epithelial cell migration);GO:0016301(kinase activity);GO:0016…	04151(PI3K-Akt signaling pathway)
chr1	269148898	269150217	1320	+	1.85599	5.01187e-13	5.01187e-12	UTR3	ENSSSCT00000006223	ENSSSCG00000005660	chr1	269134160	269152284	TBC1D13	TBC1 domain family member 13 [Source:VGNC Symbol;Acc:VGNC:93763]	GO:0005096(GTPase activator activity);GO:0005829(cytosol);GO:0006886(intracellular protein transport);GO:0016020(membrane);GO:0031267(small GTPase binding);GO:0050790(regulation of catalytic activity);GO:0090630(activation of GTPase activity)	NA
chr1	269150755	269150936	182	+	0.584963	0.0323594	0.120226	UTR3	ENSSSCT00000006223	ENSSSCG00000005660	chr1	269134160	269152284	TBC1D13	TBC1 domain family member 13 [Source:VGNC Symbol;Acc:VGNC:93763]	GO:0005096(GTPase activator activity);GO:0005829(cytosol);GO:0006886(intracellular protein transport);GO:0016020(membrane);GO:0031267(small GTPase binding);GO:0050790(regulation of catalytic activity);GO:0090630(activation of GTPase activity)	NA
chr1	269155832	269157788	1957	+	2.47249	2.51189e-20	3.16228e-19	UTR3	ENSSSCT00000006224	ENSSSCG00000005661	chr1	269154090	269157788	ENDOG	endonuclease G [Source:VGNC Symbol;Acc:VGNC:87698]	GO:0000014(single-stranded DNA endodeoxyribonuclease activity);GO:0000287(magnesium ion binding);GO:0001701(in utero embryonic development);GO:0003676(nucleic acid binding);GO:0004518(nuclease activity);GO:0004519(endonuclease activity);GO:0004520(endodeoxyribonuclease activity);GO:0004521(endoribonuclease activity);GO:0005634(nucleus);GO:0005739(mitochondrion);GO:0005743(mitochondrial inner memb…	04210(Apoptosis)
chr1	269209692	269229063	19372	+	1.20163	0.0295121	0.110154	UTR5	ENSSSCT00000006227	ENSSSCG00000005664	chr1	269209693	269238521	LRRC8A	leucine rich repeat containing 8 VRAC subunit A [Source:VGNC Symbol;Acc:VGNC:98085]	GO:0001678(cellular glucose homeostasis);GO:0002329(pre-B cell differentiation);GO:0005225(volume-sensitive anion channel activity);GO:0005253(anion channel activity);GO:0005886(plasma membrane);GO:0005887(integral component of plasma membrane);GO:0006811(ion transport);GO:0006820(anion transport);GO:0006884(cell volume homeostasis);GO:0006970(response to osmotic stress);GO:0007283(spermatogenesi…	NA
chr1	269229302	269229512	211	+	0.910733	0.011749	0.0467735	exonic	ENSSSCT00000006227	ENSSSCG00000005664	chr1	269209693	269238521	LRRC8A	leucine rich repeat containing 8 VRAC subunit A [Source:VGNC Symbol;Acc:VGNC:98085]	GO:0001678(cellular glucose homeostasis);GO:0002329(pre-B cell differentiation);GO:0005225(volume-sensitive anion channel activity);GO:0005253(anion channel activity);GO:0005886(plasma membrane);GO:0005887(integral component of plasma membrane);GO:0006811(ion transport);GO:0006820(anion transport);GO:0006884(cell volume homeostasis);GO:0006970(response to osmotic stress);GO:0007283(spermatogenesi…	NA
chr1	269230859	269237593	6735	+	5.16993	1e-105	1e-103	UTR3	ENSSSCT00000006227	ENSSSCG00000005664	chr1	269209693	269238521	LRRC8A	leucine rich repeat containing 8 VRAC subunit A [Source:VGNC Symbol;Acc:VGNC:98085]	GO:0001678(cellular glucose homeostasis);GO:0002329(pre-B cell differentiation);GO:0005225(volume-sensitive anion channel activity);GO:0005253(anion channel activity);GO:0005886(plasma membrane);GO:0005887(integral component of plasma membrane);GO:0006811(ion transport);GO:0006820(anion transport);GO:0006884(cell volume homeostasis);GO:0006970(response to osmotic stress);GO:0007283(spermatogenesi…	NA
chr1	269238131	269238371	241	+	3.36457	0.0057544	0.0954993	UTR3	ENSSSCT00000006227	ENSSSCG00000005664	chr1	269209693	269238521	LRRC8A	leucine rich repeat containing 8 VRAC subunit A [Source:VGNC Symbol;Acc:VGNC:98085]	GO:0001678(cellular glucose homeostasis);GO:0002329(pre-B cell differentiation);GO:0005225(volume-sensitive anion channel activity);GO:0005253(anion channel activity);GO:0005886(plasma membrane);GO:0005887(integral component of plasma membrane);GO:0006811(ion transport);GO:0006820(anion transport);GO:0006884(cell volume homeostasis);GO:0006970(response to osmotic stress);GO:0007283(spermatogenesi…	NA
chr1	269362530	269363398	869	+	4.12928	5.01187e-20	6.30957e-19	UTR3	ENSSSCT00000006232	ENSSSCG00000005669	chr1	269334838	269363936	MIGA2	mitoguardin 2 [Source:VGNC Symbol;Acc:VGNC:90225]	GO:0005739(mitochondrion);GO:0005887(integral component of plasma membrane);GO:0008053(mitochondrial fusion);GO:0016020(membrane);GO:0016021(integral component of membrane);GO:0042803(protein homodimerization activity);GO:0046982(protein heterodimerization activity);GO:0060348(bone development)	NA
chr1	269379313	269383065	3753	+	3.63227	6.30957e-39	1.25893e-37	UTR3	ENSSSCT00000042495	ENSSSCG00000031669	chr1	269374933	269384344	DOLPP1	dolichyldiphosphatase 1 [Source:VGNC Symbol;Acc:VGNC:87407]	GO:0005783(endoplasmic reticulum);GO:0005789(endoplasmic reticulum membrane);GO:0006486(protein glycosylation);GO:0006487(protein N-linked glycosylation);GO:0008610(lipid biosynthetic process);GO:0016020(membrane);GO:0016021(integral component of membrane);GO:0016787(hydrolase activity);GO:0030176(integral component of endoplasmic reticulum membrane);GO:0043231(intracellular membrane-bounded orga…	00510(N-Glycan biosynthesis)
chr1	269383510	269383690	181	+	1.5656	0.00851138	0.0354813	UTR3	ENSSSCT00000042495	ENSSSCG00000031669	chr1	269374933	269384344	DOLPP1	dolichyldiphosphatase 1 [Source:VGNC Symbol;Acc:VGNC:87407]	GO:0005783(endoplasmic reticulum);GO:0005789(endoplasmic reticulum membrane);GO:0006486(protein glycosylation);GO:0006487(protein N-linked glycosylation);GO:0008610(lipid biosynthetic process);GO:0016020(membrane);GO:0016021(integral component of membrane);GO:0016787(hydrolase activity);GO:0030176(integral component of endoplasmic reticulum membrane);GO:0043231(intracellular membrane-bounded orga…	00510(N-Glycan biosynthesis)
chr1	269401513	269406987	5475	+	2.60881	7.94328e-29	1.25893e-27	UTR5	ENSSSCT00000103687	ENSSSCG00000005672	chr1	269401514	269431462	PTPA	protein phosphatase 2 phosphatase activator [Source:VGNC Symbol;Acc:VGNC:91969]	GO:0000159(protein phosphatase type 2A complex);GO:0003755(peptidyl-prolyl cis-trans isomerase activity);GO:0004721(phosphoprotein phosphatase activity);GO:0005102(signaling receptor binding);GO:0005524(ATP binding);GO:0005634(nucleus);GO:0005654(nucleoplasm);GO:0005737(cytoplasm);GO:0007052(mitotic spindle organization);GO:0008160(protein tyrosine phosphatase activator activity);GO:0016853(isome…	04931(Insulin resistance)
chr1	269431131	269431462	332	+	1.4489	0.00060256	0.00301995	UTR3	ENSSSCT00000006235	ENSSSCG00000005672	chr1	269401514	269431462	PTPA	protein phosphatase 2 phosphatase activator [Source:VGNC Symbol;Acc:VGNC:91969]	GO:0000159(protein phosphatase type 2A complex);GO:0003755(peptidyl-prolyl cis-trans isomerase activity);GO:0004721(phosphoprotein phosphatase activity);GO:0005102(signaling receptor binding);GO:0005524(ATP binding);GO:0005634(nucleus);GO:0005654(nucleoplasm);GO:0005737(cytoplasm);GO:0007052(mitotic spindle organization);GO:0008160(protein tyrosine phosphatase activator activity);GO:0016853(isome…	04931(Insulin resistance)
chr1	269575593	269605531	29939	+	2.52356	1.25893e-12	1.25893e-11	ncRNA_exonic	ENSSSCT00000067721	ENSSSCG00000043118	chr1	269600798	269754992	ENSSSCG00000043118	NA	NA	NA
chr1	269605590	269606251	662	+	3.44626	3.01995e-05	0.00017378	ncRNA_exonic	ENSSSCT00000080149	ENSSSCG00000046947	chr1	269575594	269610029	ENSSSCG00000046947	NA	NA	NA
chr1	269826913	269828472	1560	+	4.89239	7.94328e-72	3.16228e-70	exonic	ENSSSCT00000006243	ENSSSCG00000005678	chr1	269819753	269828831	NTMT1	N-terminal Xaa-Pro-Lys N-methyltransferase 1 [Source:VGNC Symbol;Acc:VGNC:90930]	GO:0005634(nucleus);GO:0005654(nucleoplasm);GO:0005737(cytoplasm);GO:0005829(cytosol);GO:0006480(N-terminal protein amino acid methylation);GO:0007051(spindle organization);GO:0007059(chromosome segregation);GO:0008168(methyltransferase activity);GO:0008276(protein methyltransferase activity);GO:0016571(histone methylation);GO:0016740(transferase activity);GO:0018011(N-terminal peptidyl-alanine m…	NA
chr1	269828621	269828831	211	+	2.7866	0.00691831	0.0288403	UTR3	ENSSSCT00000091054	ENSSSCG00000005678	chr1	269819753	269828831	NTMT1	N-terminal Xaa-Pro-Lys N-methyltransferase 1 [Source:VGNC Symbol;Acc:VGNC:90930]	GO:0005634(nucleus);GO:0005654(nucleoplasm);GO:0005737(cytoplasm);GO:0005829(cytosol);GO:0006480(N-terminal protein amino acid methylation);GO:0007051(spindle organization);GO:0007059(chromosome segregation);GO:0008168(methyltransferase activity);GO:0008276(protein methyltransferase activity);GO:0016571(histone methylation);GO:0016740(transferase activity);GO:0018011(N-terminal peptidyl-alanine m…	NA
chr1	269928337	269928518	182	+	2.7866	0.0416869	0.444631	ncRNA_exonic	ENSSSCT00000104437	ENSSSCG00000055469	chr1	269928338	269931547	ENSSSCG00000055469	NA	NA	NA
chr1	269928577	269929538	962	+	2.7866	0.00537032	0.0229087	ncRNA_exonic	ENSSSCT00000104437	ENSSSCG00000055469	chr1	269928338	269931547	ENSSSCG00000055469	NA	NA	NA
chr1	269929717	269930527	811	+	4.20163	1.8197e-05	0.000107152	ncRNA_exonic	ENSSSCT00000104437	ENSSSCG00000055469	chr1	269928338	269931547	ENSSSCG00000055469	NA	NA	NA
chr1	269968086	269973107	5022	+	3.99095	1e-123	1e-121	UTR3	ENSSSCT00000006249	ENSSSCG00000005683	chr1	269967008	269973693	TOR1B	torsin family 1 member B [Source:HGNC Symbol;Acc:HGNC:11995]	GO:0005635(nuclear envelope);GO:0005737(cytoplasm);GO:0005783(endoplasmic reticulum);GO:0005788(endoplasmic reticulum lumen);GO:0007029(endoplasmic reticulum organization);GO:0016887(ATP hydrolysis activity);GO:0042802(identical protein binding);GO:0071763(nuclear membrane organization)	NA
chr1	269973633	269973693	61	+	1.7866	0.0436516	0.157036	UTR3	ENSSSCT00000006249	ENSSSCG00000005683	chr1	269967008	269973693	TOR1B	torsin family 1 member B [Source:HGNC Symbol;Acc:HGNC:11995]	GO:0005635(nuclear envelope);GO:0005737(cytoplasm);GO:0005783(endoplasmic reticulum);GO:0005788(endoplasmic reticulum lumen);GO:0007029(endoplasmic reticulum organization);GO:0016887(ATP hydrolysis activity);GO:0042802(identical protein binding);GO:0071763(nuclear membrane organization)	NA
chr1	270036228	270086780	50553	+	4.2854	3.98107e-31	7.94328e-30	UTR3	ENSSSCT00000023659	ENSSSCG00000024341	chr1	269995520	270086780	USP20	ubiquitin specific peptidase 20 [Source:VGNC Symbol;Acc:VGNC:94752]	GO:0001664(G protein-coupled receptor binding);GO:0004197(cysteine-type endopeptidase activity);GO:0004843(cysteine-type deubiquitinase activity);GO:0005737(cytoplasm);GO:0005813(centrosome);GO:0005815(microtubule organizing center);GO:0005856(cytoskeleton);GO:0006508(proteolysis);GO:0006511(ubiquitin-dependent protein catabolic process);GO:0006897(endocytosis);GO:0008233(peptidase activity);GO:0…	NA
chr1	270239131	270251603	12473	+	4.36457	1e-178	1e-176	UTR3	ENSSSCT00000056178	ENSSSCG00000038868	chr1	270190508	270255495	GPR107	G protein-coupled receptor 107 [Source:VGNC Symbol;Acc:VGNC:88595]	GO:0005654(nucleoplasm);GO:0005769(early endosome);GO:0005794(Golgi apparatus);GO:0016020(membrane);GO:0016021(integral component of membrane);GO:0030136(clathrin-coated vesicle);GO:0032050(clathrin heavy chain binding);GO:0072583(clathrin-dependent endocytosis)	NA
chr1	270254835	270255046	212	+	0.948601	0.0020893	0.00954993	UTR3	ENSSSCT00000056178	ENSSSCG00000038868	chr1	270190508	270255495	GPR107	G protein-coupled receptor 107 [Source:VGNC Symbol;Acc:VGNC:88595]	GO:0005654(nucleoplasm);GO:0005769(early endosome);GO:0005794(Golgi apparatus);GO:0016020(membrane);GO:0016021(integral component of membrane);GO:0030136(clathrin-coated vesicle);GO:0032050(clathrin heavy chain binding);GO:0072583(clathrin-dependent endocytosis)	NA
chr1	270255225	270255495	271	+	2.52356	0.00018197	0.000977237	UTR3	ENSSSCT00000056178	ENSSSCG00000038868	chr1	270190508	270255495	GPR107	G protein-coupled receptor 107 [Source:VGNC Symbol;Acc:VGNC:88595]	GO:0005654(nucleoplasm);GO:0005769(early endosome);GO:0005794(Golgi apparatus);GO:0016020(membrane);GO:0016021(integral component of membrane);GO:0030136(clathrin-coated vesicle);GO:0032050(clathrin heavy chain binding);GO:0072583(clathrin-dependent endocytosis)	NA
chr1	270259715	270263249	3535	+	4.37156	3.89045e-06	2.45471e-05	ncRNA_exonic	ENSSSCT00000097494	ENSSSCG00000051973	chr1	270258549	270264566	ENSSSCG00000051973	NA	NA	NA
chr1	270263457	270264566	1110	+	4.52356	2.45471e-06	1.62181e-05	ncRNA_exonic	ENSSSCT00000097494	ENSSSCG00000051973	chr1	270258549	270264566	ENSSSCG00000051973	NA	NA	NA
chr1	270320320	270331475	11156	+	2.61589	3.16228e-28	6.30957e-27	UTR3	ENSSSCT00000037027	ENSSSCG00000039311	chr1	270274562	270334907	NCS1	neuronal calcium sensor 1 [Source:VGNC Symbol;Acc:VGNC:90620]	GO:0005509(calcium ion binding);GO:0005737(cytoplasm);GO:0005886(plasma membrane);GO:0008048(calcium sensitive guanylate cyclase activator activity);GO:0030424(axon);GO:0030425(dendrite);GO:0031284(positive regulation of guanylate cyclase activity);GO:0043231(intracellular membrane-bounded organelle);GO:0046872(metal ion binding)	NA
chr1	270334458	270334907	450	+	2.7866	0.0416869	0.157036	UTR3	ENSSSCT00000037027	ENSSSCG00000039311	chr1	270274562	270334907	NCS1	neuronal calcium sensor 1 [Source:VGNC Symbol;Acc:VGNC:90620]	GO:0005509(calcium ion binding);GO:0005737(cytoplasm);GO:0005886(plasma membrane);GO:0008048(calcium sensitive guanylate cyclase activator activity);GO:0030424(axon);GO:0030425(dendrite);GO:0031284(positive regulation of guanylate cyclase activity);GO:0043231(intracellular membrane-bounded organelle);GO:0046872(metal ion binding)	NA
chr1	270652449	270652809	361	+	2.52356	0.00199526	0.00912011	UTR5	ENSSSCT00000006271	ENSSSCG00000005702	chr1	270652450	270702918	FUBP3	far upstream element binding protein 3 [Source:VGNC Symbol;Acc:VGNC:103093]	GO:0003676(nucleic acid binding);GO:0003697(single-stranded DNA binding);GO:0003723(RNA binding);GO:0003729(mRNA binding);GO:0005634(nucleus);GO:0005737(cytoplasm);GO:0006351(DNA-templated transcription);GO:0010468(regulation of gene expression);GO:0010628(positive regulation of gene expression);GO:0045893(positive regulation of DNA-templated transcription);GO:0045944(positive regulation of trans…	NA
chr1	270748536	270750429	1894	+	2.3978	1e-10	7.94328e-10	UTR5	ENSSSCT00000006273	ENSSSCG00000005704	chr1	270748537	270758111	EXOSC2	exosome component 2 [Source:VGNC Symbol;Acc:VGNC:87838]	GO:0000176(nuclear exosome (RNase complex));GO:0000177(cytoplasmic exosome (RNase complex));GO:0000178(exosome (RNase complex));GO:0000467(exonucleolytic trimming to generate mature 3'-end of 5.8S rRNA from tricistronic rRNA transcript (SSU-rRNA, 5.8S rRNA, LSU-rRNA));GO:0003723(RNA binding);GO:0005634(nucleus);GO:0005654(nucleoplasm);GO:0005730(nucleolus);GO:0005737(cytoplasm);GO:0005829(cytosol…	03018(RNA degradation)
chr1	270757037	270757666	630	+	2.44361	5.01187e-34	1.25893e-32	UTR3	ENSSSCT00000068347	ENSSSCG00000005704	chr1	270748537	270758111	EXOSC2	exosome component 2 [Source:VGNC Symbol;Acc:VGNC:87838]	GO:0000176(nuclear exosome (RNase complex));GO:0000177(cytoplasmic exosome (RNase complex));GO:0000178(exosome (RNase complex));GO:0000467(exonucleolytic trimming to generate mature 3'-end of 5.8S rRNA from tricistronic rRNA transcript (SSU-rRNA, 5.8S rRNA, LSU-rRNA));GO:0003723(RNA binding);GO:0005634(nucleus);GO:0005654(nucleoplasm);GO:0005730(nucleolus);GO:0005737(cytoplasm);GO:0005829(cytosol…	03018(RNA degradation)
chr1	270761667	270857889	96223	+	3.848	1e-101	7.94328e-100	UTR5	ENSSSCT00000006275	ENSSSCG00000005706	chr1	270761668	270906708	ABL1	ABL proto-onco 1, non-receptor tyrosine kinase [Source:VGNC Symbol;Acc:VGNC:84984]	GO:0000166(nucleotide binding);GO:0000287(magnesium ion binding);GO:0000400(four-way junction DNA binding);GO:0000405(bubble DNA binding);GO:0001784(phosphotyrosine residue binding);GO:0001843(neural tube closure);GO:0001922(B-1 B cell homeostasis);GO:0001934(positive regulation of protein phosphorylation);GO:0002250(adaptive immune response);GO:0002322(B cell proliferation involved in immune res…	04012(ErbB signaling pathway);04014(Ras signaling pathway);04110(Cell cycle);04360(Axon guidance);04722(Neurotrophin signaling pathway);05200(Pathways in cancer);05206(MicroRNAs in cancer);05220(Chronic myeloid leukemia);05416(Viral myocarditis)
chr1	270903236	270905750	2515	+	4.14568	1e-92	6.30957e-91	UTR3	ENSSSCT00000006275	ENSSSCG00000005706	chr1	270761668	270906708	ABL1	ABL proto-onco 1, non-receptor tyrosine kinase [Source:VGNC Symbol;Acc:VGNC:84984]	GO:0000166(nucleotide binding);GO:0000287(magnesium ion binding);GO:0000400(four-way junction DNA binding);GO:0000405(bubble DNA binding);GO:0001784(phosphotyrosine residue binding);GO:0001843(neural tube closure);GO:0001922(B-1 B cell homeostasis);GO:0001934(positive regulation of protein phosphorylation);GO:0002250(adaptive immune response);GO:0002322(B cell proliferation involved in immune res…	04012(ErbB signaling pathway);04014(Ras signaling pathway);04110(Cell cycle);04360(Axon guidance);04722(Neurotrophin signaling pathway);05200(Pathways in cancer);05206(MicroRNAs in cancer);05220(Chronic myeloid leukemia);05416(Viral myocarditis)
chr1	270905809	270906708	900	+	1.63691	5.01187e-18	6.30957e-17	UTR3	ENSSSCT00000006275	ENSSSCG00000005706	chr1	270761668	270906708	ABL1	ABL proto-onco 1, non-receptor tyrosine kinase [Source:VGNC Symbol;Acc:VGNC:84984]	GO:0000166(nucleotide binding);GO:0000287(magnesium ion binding);GO:0000400(four-way junction DNA binding);GO:0000405(bubble DNA binding);GO:0001784(phosphotyrosine residue binding);GO:0001843(neural tube closure);GO:0001922(B-1 B cell homeostasis);GO:0001934(positive regulation of protein phosphorylation);GO:0002250(adaptive immune response);GO:0002322(B cell proliferation involved in immune res…	04012(ErbB signaling pathway);04014(Ras signaling pathway);04110(Cell cycle);04360(Axon guidance);04722(Neurotrophin signaling pathway);05200(Pathways in cancer);05206(MicroRNAs in cancer);05220(Chronic myeloid leukemia);05416(Viral myocarditis)
chr1	271072733	271075578	2846	+	0.918386	0.030903	0.115878	UTR5	ENSSSCT00000062833	ENSSSCG00000034178	chr1	271072734	271102803	AIF1L	allograft inflammatory factor 1 like [Source:VGNC Symbol;Acc:VGNC:103022]	GO:0005509(calcium ion binding);GO:0005884(actin filament);GO:0005925(focal adhesion);GO:0015629(actin cytoskeleton);GO:0016020(membrane);GO:0016021(integral component of membrane);GO:0032587(ruffle membrane);GO:0046872(metal ion binding);GO:0051015(actin filament binding);GO:0051017(actin filament bundle assembly);GO:0097178(ruffle assembly)	NA
chr1	271102473	271102803	331	+	2.0072	6.60693e-05	0.000371535	UTR3	ENSSSCT00000049035	ENSSSCG00000034178	chr1	271072734	271102803	AIF1L	allograft inflammatory factor 1 like [Source:VGNC Symbol;Acc:VGNC:103022]	GO:0005509(calcium ion binding);GO:0005884(actin filament);GO:0005925(focal adhesion);GO:0015629(actin cytoskeleton);GO:0016020(membrane);GO:0016021(integral component of membrane);GO:0032587(ruffle membrane);GO:0046872(metal ion binding);GO:0051015(actin filament binding);GO:0051017(actin filament bundle assembly);GO:0097178(ruffle assembly)	NA
chr1	271173640	271182165	8526	+	2.95606	1e-16	1.25893e-15	exonic	ENSSSCT00000006280	ENSSSCG00000005711	chr1	271104033	271210288	NUP214	nucleoporin 214 [Source:VGNC Symbol;Acc:VGNC:90979]	GO:0005049(nuclear export signal receptor activity);GO:0005635(nuclear envelope);GO:0005643(nuclear pore);GO:0006405(RNA export from nucleus);GO:0006406(mRNA export from nucleus);GO:0006606(protein import into nucleus);GO:0006611(protein export from nucleus);GO:0008139(nuclear localization sequence binding);GO:0017056(structural constituent of nuclear pore);GO:0046822(regulation of nucleocytoplas…	03013(RNA transport);05014(Amyotrophic lateral sclerosis)
chr1	271269374	271269821	448	+	3.36457	0.0057544	0.0954993	UTR5	ENSSSCT00000006283	ENSSSCG00000005713	chr1	271268870	271283655	PLPP7	phospholipid phosphatase 7 (inactive) [Source:VGNC Symbol;Acc:VGNC:103152]	GO:0005635(nuclear envelope);GO:0010832(negative regulation of myotube differentiation);GO:0016020(membrane);GO:0016021(integral component of membrane);GO:0042392(sphingosine-1-phosphate phosphatase activity)	NA
chr1	271282376	271283655	1280	+	4.66107	8.91251e-08	6.45654e-07	UTR3	ENSSSCT00000006283	ENSSSCG00000005713	chr1	271268870	271283655	PLPP7	phospholipid phosphatase 7 (inactive) [Source:VGNC Symbol;Acc:VGNC:103152]	GO:0005635(nuclear envelope);GO:0010832(negative regulation of myotube differentiation);GO:0016020(membrane);GO:0016021(integral component of membrane);GO:0042392(sphingosine-1-phosphate phosphatase activity)	NA
chr1	271407624	271410339	2716	+	4.853	1e-145	1e-143	exonic	ENSSSCT00000006285	ENSSSCG00000005715	chr1	271336818	271430916	PRRC2B	proline rich coiled-coil 2B [Source:VGNC Symbol;Acc:VGNC:91866]	GO:0030154(cell differentiation)	NA
chr1	271425555	271427976	2422	+	4.20163	1e-282	1e-279	UTR3	ENSSSCT00000006285	ENSSSCG00000005715	chr1	271336818	271430916	PRRC2B	proline rich coiled-coil 2B [Source:VGNC Symbol;Acc:VGNC:91866]	GO:0030154(cell differentiation)	NA
chr1	271428725	271428936	212	+	0.485427	0.00204174	0.00933254	UTR3	ENSSSCT00000006285	ENSSSCG00000005715	chr1	271336818	271430916	PRRC2B	proline rich coiled-coil 2B [Source:VGNC Symbol;Acc:VGNC:91866]	GO:0030154(cell differentiation)	NA
chr1	271429895	271430766	872	+	2.44361	1e-114	1e-112	UTR3	ENSSSCT00000006285	ENSSSCG00000005715	chr1	271336818	271430916	PRRC2B	proline rich coiled-coil 2B [Source:VGNC Symbol;Acc:VGNC:91866]	GO:0030154(cell differentiation)	NA
chr1	271447849	271448508	660	+	3.926	3.16228e-24	3.98107e-23	UTR3	ENSSSCT00000006286	ENSSSCG00000005716	chr1	271432210	271452461	POMT1	protein O-mannosyltransferase 1 [Source:VGNC Symbol;Acc:VGNC:103155]	GO:0000030(mannosyltransferase activity);GO:0001669(acrosomal vesicle);GO:0004169(dolichyl-phosphate-mannose-protein mannosyltransferase activity);GO:0005783(endoplasmic reticulum);GO:0005789(endoplasmic reticulum membrane);GO:0006486(protein glycosylation);GO:0006493(protein O-linked glycosylation);GO:0016020(membrane);GO:0016021(integral component of membrane);GO:0016529(sarcoplasmic reticulum)…	00514(Other types of O-glycan biosynthesis);00515(Mannose type O-glycan biosynthesis);01100(Metabolic pathways)
chr1	271475072	271476322	1251	+	3.00899	0.0218776	0.31989	UTR3	ENSSSCT00000065891	ENSSSCG00000031465	chr1	271462986	271480550	PRRT1B	proline rich transmembrane protein 1B [Source:VGNC Symbol;Acc:VGNC:91872]	GO:0016020(membrane);GO:0016021(integral component of membrane)	NA
chr1	271476621	271476862	242	+	1.20163	0.0269153	0.101625	UTR3	ENSSSCT00000065891	ENSSSCG00000031465	chr1	271462986	271480550	PRRT1B	proline rich transmembrane protein 1B [Source:VGNC Symbol;Acc:VGNC:91872]	GO:0016020(membrane);GO:0016021(integral component of membrane)	NA
chr1	271478030	271478451	422	+	4.10434	3.54813e-05	0.000204174	UTR3	ENSSSCT00000065891	ENSSSCG00000031465	chr1	271462986	271480550	PRRT1B	proline rich transmembrane protein 1B [Source:VGNC Symbol;Acc:VGNC:91872]	GO:0016020(membrane);GO:0016021(integral component of membrane)	NA
chr1	271479290	271480550	1261	+	2.7866	0.018197	0.0707946	UTR3	ENSSSCT00000065891	ENSSSCG00000031465	chr1	271462986	271480550	PRRT1B	proline rich transmembrane protein 1B [Source:VGNC Symbol;Acc:VGNC:91872]	GO:0016020(membrane);GO:0016021(integral component of membrane)	NA
chr1	272076249	272077018	770	+	2.20163	0.025704	0.0977237	exonic	ENSSSCT00000051603	ENSSSCG00000005723	chr1	272012112	272077018	NTNG2	netrin G2 [Source:VGNC Symbol;Acc:VGNC:90936]	GO:0005886(plasma membrane);GO:0007409(axonogenesis);GO:0010975(regulation of neuron projection development);GO:0030424(axon);GO:0046658(anchored component of plasma membrane);GO:0050804(modulation of chemical synaptic transmission);GO:0098685(Schaffer collateral - CA1 synapse);GO:0098698(postsynaptic specialization assembly);GO:0098978(glutamatergic synapse);GO:0099029(anchored component of pres…	04360(Axon guidance);04514(Cell adhesion molecules)
chr1	272454592	272462408	7817	+	3.36457	6.30957e-39	1.25893e-37	UTR5	ENSSSCT00000006302	ENSSSCG00000005731	chr1	272454503	272479952	GTF3C4	ral transcription factor IIIC subunit 4 [Source:VGNC Symbol;Acc:VGNC:88740]	GO:0000127(transcription factor TFIIIC complex);GO:0000995(RNA polymerase III general transcription initiation factor activity);GO:0004402(histone acetyltransferase activity);GO:0005654(nucleoplasm);GO:0005739(mitochondrion);GO:0006384(transcription initiation at RNA polymerase III promoter);GO:0016573(histone acetylation)	NA
chr1	272462797	272463488	692	+	2.29278	5.01187e-15	5.01187e-14	exonic	ENSSSCT00000006302	ENSSSCG00000005731	chr1	272454503	272479952	GTF3C4	ral transcription factor IIIC subunit 4 [Source:VGNC Symbol;Acc:VGNC:88740]	GO:0000127(transcription factor TFIIIC complex);GO:0000995(RNA polymerase III general transcription initiation factor activity);GO:0004402(histone acetyltransferase activity);GO:0005654(nucleoplasm);GO:0005739(mitochondrion);GO:0006384(transcription initiation at RNA polymerase III promoter);GO:0016573(histone acetylation)	NA
chr1	272474324	272476815	2492	+	5.05745	1.58489e-23	1.99526e-22	UTR3	ENSSSCT00000006302	ENSSSCG00000005731	chr1	272454503	272479952	GTF3C4	ral transcription factor IIIC subunit 4 [Source:VGNC Symbol;Acc:VGNC:88740]	GO:0000127(transcription factor TFIIIC complex);GO:0000995(RNA polymerase III general transcription initiation factor activity);GO:0004402(histone acetyltransferase activity);GO:0005654(nucleoplasm);GO:0005739(mitochondrion);GO:0006384(transcription initiation at RNA polymerase III promoter);GO:0016573(histone acetylation)	NA
chr1	272633682	272636346	2665	+	1.39506	8.31764e-05	0.000467735	UTR3	ENSSSCT00000024407	ENSSSCG00000022250	chr1	272625712	272636346	SPACA9	sperm acrosome associated 9 [Source:VGNC Symbol;Acc:VGNC:93370]	GO:0001669(acrosomal vesicle);GO:0005737(cytoplasm);GO:0005881(cytoplasmic microtubule);GO:0036064(ciliary basal body);GO:0036126(sperm flagellum);GO:0048306(calcium-dependent protein binding);GO:0097546(ciliary base)	NA
chr1	272742094	272742867	774	+	3.31034	1.58489e-15	1.58489e-14	ncRNA_exonic	ENSSSCT00000103975	ENSSSCG00000054168	chr1	272742095	272743325	ENSSSCG00000054168	NA	NA	NA
chr1	272743611	272743909	299	+	2.06005	6.76083e-05	0.000380189	UTR5	ENSSSCT00000041895	ENSSSCG00000032110	chr1	272743612	272760051	ENSSSCG00000032110	ral transcription factor IIIC subunit 5 [Source:VGNC Symbol;Acc:VGNC:103103]	GO:0000127(transcription factor TFIIIC complex);GO:0003677(DNA binding);GO:0005634(nucleus);GO:0006384(transcription initiation at RNA polymerase III promoter)	NA
chr1	272756832	272760051	3220	+	7.42626	6.30957e-87	3.98107e-85	UTR3	ENSSSCT00000041895	ENSSSCG00000032110	chr1	272743612	272760051	ENSSSCG00000032110	ral transcription factor IIIC subunit 5 [Source:VGNC Symbol;Acc:VGNC:103103]	GO:0000127(transcription factor TFIIIC complex);GO:0003677(DNA binding);GO:0005634(nucleus);GO:0006384(transcription initiation at RNA polymerase III promoter)	NA
chr1	272899472	272901025	1554	+	3.57289	2.51189e-37	6.30957e-36	ncRNA_exonic	ENSSSCT00000096210	ENSSSCG00000054501	chr1	272899473	272902554	ENSSSCG00000054501	NA	NA	NA
[truncated: 17,639 more rows]
